# Supplementary material for: Xylem vessel anatomy and hydraulic function scale in concert along the tip-to-base axis of an angiosperm tree
Source: AoB Plants. 2025 Dec 10;17(6):plaf072. doi: 10.1093/aobpla/plaf072 (PMC12741662; doi:10.1093/aobpla/plaf072)
Supplement: plaf072_Supplementary_Data [file plaf072_supplementary_data.zip]

Archive with 5 entries (5 files):
- analysis.R
- fagus_diameter_SI.csv
- fagus_fraction_SI.csv
- fagus_vessel_length_SI.csv
- Supporting Information.pdf
