# Supplementary material for: Xylem vessel anatomy and hydraulic function scale in concert along the tip-to-base axis of an angiosperm tree
Source: AoB Plants. 2025 Dec 10;17(6):plaf072. doi: 10.1093/aobpla/plaf072 (PMC12741662; doi:10.1093/aobpla/plaf072)
Supplement: plaf072_Supplementary_Data [file plaf072_supplementary_data.zip › analysis.R]

## --- Analysis Xylem vessel anatomy and hydraulic function scale in concert along the tip-to-base axis of an angiosperm tree 
## --- Swetlana Kreinert 


## constants 

dynamic_viscosity <- 0.001002 #[Pa*s] Pereira, 2023 !!! This one to use 
k <- 10E-18 # [m^2] pit membrane permeability Pereira, 2023
flux <- 5E-13 #  Pereira, 2023 [m^3 s^-1]
Hcc <- 1.83E-02 #dimensionless Henry's constant
Dg <- 1.65E-09	 #Dg, m2 s-1 diffusion coef of gas in wet pit membrane (0.8*2.299E-9 # water diffusion coefficient in water * 0.8 solids in pit membrane)


## calculation from vessel diameter data

diameter <- df %>%
  mutate(
    d = sqrt((4 * area) / pi),  #equivalent circle [µm]
    d_p = perimeter / pi,       #calculated with perimeter [µm]
    dh = d^4,                   #hydraulic diameter [µm]
    d_mm = d/1000,           # diameter in [mm]: use for Ap 
    d_meter = d/1000000,    # diamter in [m]: use for Kh calculation 
    kh = (pi * d_meter) / 128 * dynamic_viscosity * lmean  #Sperry book chapter 6 equation 6.4 page 202 [m^3 Pa-1 s-1] tube conductivity; lmean in [m]
    
  ) %>%
  group_by(repetition) %>%
  mutate(Fc = (intervesselwall_length) / sum(perimeter)) %>%  # Fc - Intervessel contact fraction = portion of vessel wall in contact with other vessels as based on transverse sections: length per analysed area
  group_by(sample) %>%
  mutate(sum_kh = sum(kh))


Fpf <- df %>%
  group_by(repetition) %>%
  mutate(Fpf = sum(pitfield_area) / analysed_area) %>%
  group_by(sample, species) %>%
  summarise(Fpf = mean(Fpf))


Ap <- df %>%
  group_by(sample) %>%
  mutate(lmean_mm = lmean * 1000, #lmean_mm in [mm]
         Av_mm = pi * (mean(d_mm) * (lmean_mm)),   ##lmean and diameter in [mm], rest unitless 
         Ap_mm = Fp * Av_mm,                       ## Ap in [mm]
         Av_m = pi * (mean(d_meter) * (lmean)),   ## Av in [m] 
         Ap_m = Fp * Av_m) %>%                      ## Ap in [m]
  group_by(sample) %>%
  mutate (Ap_m_mean = mean(Ap_m),
          Ap_mm_mean = mean(Ap_mm), 
          kh_mean = mean(kh))


## calculation of end wall conductivity and end wall pressure difference (Pereira et al. 2023)

## estimated constant 

permeability <- 1.00E-13 ## unit [m^2]
TPM <- 234 ## Kaack et al.2021 [nm]

df <- df %>%
  group_by(sample) %>%
  mutate(ka = Ap_m_mean * Dg * Hcc / (TPM / 1000000000),    ## m^3 * s^-1, convert TPM from nm to m 
         delta_p = ((dynamic_viscosity * (TPM / 1000000000) * flux) / (permeability * Ap_m_mean)),
         Kw = ((permeability * Ap_m_mean * 1) / (dynamic_viscosity * (TPM / 1000000000))), ## m^3 Pa s^-1, convert TPM nm to m; [m^3 Pa s-1] endwall conductivity buuuttt without the 1 which is pressure difference you have no pa anymore in the unit! and then its endwall flow         
         d = d,
         d_mean = mean(d)) ## mean diameter in [µm]
