# Supplementary material for: Xylem vessel anatomy and hydraulic function scale in concert along the tip-to-base axis of an angiosperm tree
Source: AoB Plants. 2025 Dec 10;17(6):plaf072. doi: 10.1093/aobpla/plaf072 (PMC12741662; doi:10.1093/aobpla/plaf072)
Supplement: plaf072_Supplementary_Data [file plaf072_supplementary_data.zip › fagus_diameter_SI.csv]

species	sample	repetition	area	perimeter	analysed_area	intervesselwall_length
fagus	M100	M100_1	67.973	32.964	1004747.539	632.794
fagus	M100	M100_1	74.97	32.621	1004747.539	632.794
fagus	M100	M100_1	81.967	40.276	1004747.539	632.794
fagus	M100	M100_1	87.965	41.933	1004747.539	632.794
fagus	M100	M100_1	94.962	38.377	1004747.539	632.794
fagus	M100	M100_1	96.961	35.206	1004747.539	632.794
fagus	M100	M100_1	98.96	40.276	1004747.539	632.794
fagus	M100	M100_1	99.96	41.448	1004747.539	632.794
fagus	M100	M100_1	104.958	45.104	1004747.539	632.794
fagus	M100	M100_1	111.955	42.033	1004747.539	632.794
fagus	M100	M100_1	118.952	41.448	1004747.539	632.794
fagus	M100	M100_1	125.95	44.033	1004747.539	632.794
fagus	M100	M100_1	137.945	49.588	1004747.539	632.794
fagus	M100	M100_1	165.934	50.274	1004747.539	632.794
fagus	M100	M100_1	186.925	57.344	1004747.539	632.794
fagus	M100	M100_1	200.92	52.859	1004747.539	632.794
fagus	M100	M100_1	204.918	59.586	1004747.539	632.794
fagus	M100	M100_1	205.918	56.859	1004747.539	632.794
fagus	M100	M100_1	221.911	57.687	1004747.539	632.794
fagus	M100	M100_1	231.907	58.858	1004747.539	632.794
fagus	M100	M100_1	238.904	58.758	1004747.539	632.794
fagus	M100	M100_1	243.902	59.929	1004747.539	632.794
fagus	M100	M100_1	248.9	62.171	1004747.539	632.794
fagus	M100	M100_1	259.896	66.999	1004747.539	632.794
fagus	M100	M100_1	267.893	64.414	1004747.539	632.794
fagus	M100	M100_1	283.886	70.998	1004747.539	632.794
fagus	M100	M100_1	301.879	80.653	1004747.539	632.794
fagus	M100	M100_1	315.874	67.584	1004747.539	632.794
fagus	M100	M100_1	317.873	98.206	1004747.539	632.794
fagus	M100	M100_1	318.872	66.171	1004747.539	632.794
fagus	M100	M100_1	319.872	71.584	1004747.539	632.794
fagus	M100	M100_1	324.87	67.584	1004747.539	632.794
fagus	M100	M100_1	336.865	68.413	1004747.539	632.794
fagus	M100	M100_1	340.864	84.895	1004747.539	632.794
fagus	M100	M100_1	350.86	71.684	1004747.539	632.794
fagus	M100	M100_1	367.853	75.482	1004747.539	632.794
fagus	M100	M100_1	373.85	74.311	1004747.539	632.794
fagus	M100	M100_1	378.848	79.825	1004747.539	632.794
fagus	M100	M100_1	411.835	80.896	1004747.539	632.794
fagus	M100	M100_1	442.823	79.482	1004747.539	632.794
fagus	M100	M100_1	452.819	91.136	1004747.539	632.794
fagus	M100	M100_1	468.812	85.238	1004747.539	632.794
fagus	M100	M100_1	481.807	82.309	1004747.539	632.794
fagus	M100	M100_1	507.797	87.48	1004747.539	632.794
fagus	M100	M100_1	519.792	86.894	1004747.539	632.794
fagus	M100	M100_1	527.789	90.55	1004747.539	632.794
fagus	M100	M100_1	587.765	96.549	1004747.539	632.794
fagus	M100	M100_1	614.754	129.655	1004747.539	632.794
fagus	M100	M100_1	618.752	137.169	1004747.539	632.794
fagus	M100	M100_1	619.752	110.446	1004747.539	632.794
fagus	M100	M100_1	645.742	96.65	1004747.539	632.794
fagus	M100	M100_1	656.737	107.618	1004747.539	632.794
fagus	M100	M100_1	656.737	111.718	1004747.539	632.794
fagus	M100	M100_1	673.731	105.133	1004747.539	632.794
fagus	M100	M100_1	707.717	116.102	1004747.539	632.794
fagus	M100	M100_1	718.713	114.788	1004747.539	632.794
fagus	M100	M100_1	721.711	107.032	1004747.539	632.794
fagus	M100	M100_1	727.709	103.861	1004747.539	632.794
fagus	M100	M100_1	758.697	107.861	1004747.539	632.794
fagus	M100	M100_1	768.693	106.547	1004747.539	632.794
fagus	M100	M100_1	816.673	155.207	1004747.539	632.794
fagus	M100	M100_1	822.671	112.446	1004747.539	632.794
fagus	M100	M100_1	827.669	126.443	1004747.539	632.794
fagus	M100	M100_1	828.669	118.687	1004747.539	632.794
fagus	M100	M100_1	834.666	111.617	1004747.539	632.794
fagus	M100	M100_1	842.663	115.031	1004747.539	632.794
fagus	M100	M100_1	851.659	134.583	1004747.539	632.794
fagus	M100	M100_1	861.655	118.687	1004747.539	632.794
fagus	M100	M100_1	867.653	120.343	1004747.539	632.794
fagus	M100	M100_1	874.65	113.717	1004747.539	632.794
fagus	M100	M100_1	877.649	123.414	1004747.539	632.794
fagus	M100	M100_1	883.647	122.201	1004747.539	632.794
fagus	M100	M100_1	886.645	146.238	1004747.539	632.794
fagus	M100	M100_1	892.643	114.445	1004747.539	632.794
fagus	M100	M100_1	892.643	117.859	1004747.539	632.794
fagus	M100	M100_1	910.636	118.101	1004747.539	632.794
fagus	M100	M100_1	928.629	125.414	1004747.539	632.794
fagus	M100	M100_1	932.627	117.273	1004747.539	632.794
fagus	M100	M100_1	937.625	128.442	1004747.539	632.794
fagus	M100	M100_1	963.615	176.273	1004747.539	632.794
fagus	M100	M100_1	981.607	120.444	1004747.539	632.794
fagus	M100	M100_1	984.606	128.928	1004747.539	632.794
fagus	M100	M100_1	993.603	122.444	1004747.539	632.794
fagus	M100	M100_1	997.601	144.824	1004747.539	632.794
fagus	M100	M100_1	1007.597	121.515	1004747.539	632.794
fagus	M100	M100_1	1016.593	125.271	1004747.539	632.794
fagus	M100	M100_1	1020.592	138.239	1004747.539	632.794
fagus	M100	M100_1	1024.59	122.201	1004747.539	632.794
fagus	M100	M100_1	1062.575	148.58	1004747.539	632.794
fagus	M100	M100_1	1073.571	125.958	1004747.539	632.794
fagus	M100	M100_1	1076.569	134.341	1004747.539	632.794
fagus	M100	M100_1	1080.568	161.548	1004747.539	632.794
fagus	M100	M100_1	1082.567	135.997	1004747.539	632.794
fagus	M100	M100_1	1104.558	139.168	1004747.539	632.794
fagus	M100	M100_1	1116.553	137.997	1004747.539	632.794
fagus	M100	M100_1	1122.551	148.48	1004747.539	632.794
fagus	M100	M100_1	1125.55	137.654	1004747.539	632.794
fagus	M100	M100_1	1188.525	133.998	1004747.539	632.794
fagus	M100	M100_1	1191.523	165.447	1004747.539	632.794
fagus	M100	M100_1	1192.523	153.893	1004747.539	632.794
fagus	M100	M100_1	1204.518	136.683	1004747.539	632.794
fagus	M100	M100_1	1212.515	158.963	1004747.539	632.794
fagus	M100	M100_1	1219.512	143.167	1004747.539	632.794
fagus	M100	M100_1	1240.504	144.723	1004747.539	632.794
fagus	M100	M100_1	1247.501	150.095	1004747.539	632.794
fagus	M100	M100_1	1253.499	136.583	1004747.539	632.794
fagus	M100	M100_1	1285.486	185.1	1004747.539	632.794
fagus	M100	M100_1	1297.481	167.447	1004747.539	632.794
fagus	M100	M100_1	1298.481	145.895	1004747.539	632.794
fagus	M100	M100_1	1304.478	173.889	1004747.539	632.794
fagus	M100	M100_1	1306.477	136.34	1004747.539	632.794
fagus	M100	M100_1	1317.473	160.034	1004747.539	632.794
fagus	M100	M100_1	1320.472	147.995	1004747.539	632.794
fagus	M100	M100_1	1322.471	144.481	1004747.539	632.794
fagus	M100	M100_1	1331.467	143.41	1004747.539	632.794
fagus	M100	M100_1	1337.465	202.026	1004747.539	632.794
fagus	M100	M100_1	1356.457	156.478	1004747.539	632.794
fagus	M100	M100_1	1358.457	141.41	1004747.539	632.794
fagus	M100	M100_1	1369.452	150.823	1004747.539	632.794
fagus	M100	M100_1	1370.452	153.994	1004747.539	632.794
fagus	M100	M100_1	1371.451	146.581	1004747.539	632.794
fagus	M100	M100_1	1378.449	177.303	1004747.539	632.794
fagus	M100	M100_1	1424.43	152.479	1004747.539	632.794
fagus	M100	M100_1	1424.43	153.065	1004747.539	632.794
fagus	M100	M100_1	1426.429	146.48	1004747.539	632.794
fagus	M100	M100_1	1427.429	182.414	1004747.539	632.794
fagus	M100	M100_1	1430.428	142.925	1004747.539	632.794
fagus	M100	M100_1	1442.423	168.618	1004747.539	632.794
fagus	M100	M100_1	1443.423	168.375	1004747.539	632.794
fagus	M100	M100_1	1447.421	151.065	1004747.539	632.794
fagus	M100	M100_1	1447.421	164.033	1004747.539	632.794
fagus	M100	M100_1	1450.42	191.927	1004747.539	632.794
fagus	M100	M100_1	1453.419	149.752	1004747.539	632.794
fagus	M100	M100_1	1462.415	170.375	1004747.539	632.794
fagus	M100	M100_1	1463.415	172.274	1004747.539	632.794
fagus	M100	M100_1	1474.41	158.963	1004747.539	632.794
fagus	M100	M100_1	1484.406	151.994	1004747.539	632.794
fagus	M100	M100_1	1485.406	167.447	1004747.539	632.794
fagus	M100	M100_1	1494.402	148.58	1004747.539	632.794
fagus	M100	M100_1	1496.401	158.62	1004747.539	632.794
fagus	M100	M100_1	1513.395	157.206	1004747.539	632.794
fagus	M100	M100_1	1532.387	185.201	1004747.539	632.794
fagus	M100	M100_1	1541.383	161.791	1004747.539	632.794
fagus	M100	M100_1	1545.382	168.819	1004747.539	632.794
fagus	M100	M100_1	1552.379	157.549	1004747.539	632.794
fagus	M100	M100_1	1555.378	164.719	1004747.539	632.794
fagus	M100	M100_1	1588.365	174.475	1004747.539	632.794
fagus	M100	M100_1	1611.355	154.378	1004747.539	632.794
fagus	M100	M100_1	1640.344	158.478	1004747.539	632.794
fagus	M100	M100_1	1649.34	162.477	1004747.539	632.794
fagus	M100	M100_1	1649.34	175.303	1004747.539	632.794
fagus	M100	M100_1	1662.335	170.618	1004747.539	632.794
fagus	M100	M100_1	1669.332	185.1	1004747.539	632.794
fagus	M100	M100_1	1674.33	177.445	1004747.539	632.794
fagus	M100	M100_1	1690.324	165.062	1004747.539	632.794
fagus	M100	M100_1	1708.317	172.032	1004747.539	632.794
fagus	M100	M100_1	1723.311	160.478	1004747.539	632.794
fagus	M100	M100_1	1736.305	183.686	1004747.539	632.794
fagus	M100	M100_1	1741.303	172.032	1004747.539	632.794
fagus	M100	M100_1	1765.294	164.82	1004747.539	632.794
fagus	M100	M100_1	1770.292	162.377	1004747.539	632.794
fagus	M100	M100_1	1773.291	165.305	1004747.539	632.794
fagus	M100	M100_1	1779.288	164.477	1004747.539	632.794
fagus	M100	M100_1	1811.275	187.1	1004747.539	632.794
fagus	M100	M100_1	1848.261	195.24	1004747.539	632.794
fagus	M100	M100_1	1855.258	176.031	1004747.539	632.794
fagus	M100	M100_1	1862.255	178.859	1004747.539	632.794
fagus	M100	M100_1	1899.24	174.132	1004747.539	632.794
fagus	M100	M100_1	1915.234	176.374	1004747.539	632.794
fagus	M100	M100_1	1932.227	244.929	1004747.539	632.794
fagus	M100	M100_1	1947.221	188.028	1004747.539	632.794
fagus	M100	M100_1	1976.21	239.131	1004747.539	632.794
fagus	M100	M100_1	2050.18	174.333	1004747.539	632.794
fagus	M100	M100_1	2066.174	188.271	1004747.539	632.794
fagus	M100	M100_1	2093.163	221.478	1004747.539	632.794
fagus	M100	M100_1	2102.159	223.862	1004747.539	632.794
fagus	M100	M100_1	2141.144	198.411	1004747.539	632.794
fagus	M100	M100_1	2150.14	215.136	1004747.539	632.794
fagus	M100	M100_1	2154.138	182.03	1004747.539	632.794
fagus	M100	M100_1	2157.137	276.579	1004747.539	632.794
fagus	M100	M100_1	2171.132	208.51	1004747.539	632.794
fagus	M100	M100_1	2236.106	193.442	1004747.539	632.794
fagus	M100	M100_1	2275.09	262.683	1004747.539	632.794
fagus	M100	M100_1	2282.087	198.997	1004747.539	632.794
fagus	M100	M100_1	2368.053	207.681	1004747.539	632.794
fagus	M100	M100_1	2441.024	242.645	1004747.539	632.794
fagus	M100	M100_1	2527.989	240.787	1004747.539	632.794
fagus	M100	M100_1	2578.968	193.684	1004747.539	632.794
fagus	M100	M100_1	2789.884	238.788	1004747.539	632.794
fagus	M100	M100_1	2860.856	232.89	1004747.539	632.794
fagus	M100	M100_1	2898.84	262.197	1004747.539	632.794
fagus	M100	M100_1	2912.835	298.918	1004747.539	632.794
fagus	M100	M100_1	2933.826	216.408	1004747.539	632.794
fagus	M100	M100_1	3036.785	318.37	1004747.539	632.794
fagus	M100	M100_1	3080.768	372.685	1004747.539	632.794
fagus	M100	M100_1	3145.742	271.894	1004747.539	632.794
fagus	M100	M100_1	3191.723	336.366	1004747.539	632.794
fagus	M100	M100_1	3335.666	272.095	1004747.539	632.794
fagus	M100	M100_1	3905.438	403.265	1004747.539	632.794
fagus	M100	M100_2	72.885	34.736	1269123.61	1232.02
fagus	M100	M100_2	73.927	32.448	1269123.61	1232.02
fagus	M100	M100_2	77.05	40.013	1269123.61	1232.02
fagus	M100	M100_2	78.092	35.334	1269123.61	1232.02
fagus	M100	M100_2	81.215	32.098	1269123.61	1232.02
fagus	M100	M100_2	86.421	45.085	1269123.61	1232.02
fagus	M100	M100_2	87.463	36.777	1269123.61	1232.02
fagus	M100	M100_2	87.463	87.387	1269123.61	1232.02
fagus	M100	M100_2	91.627	41.951	1269123.61	1232.02
fagus	M100	M100_2	106.205	38.22	1269123.61	1232.02
fagus	M100	M100_2	116.617	39.168	1269123.61	1232.02
fagus	M100	M100_2	119.74	46.033	1269123.61	1232.02
fagus	M100	M100_2	121.823	45.435	1269123.61	1232.02
fagus	M100	M100_2	122.864	43.147	1269123.61	1232.02
fagus	M100	M100_2	128.07	49.414	1269123.61	1232.02
fagus	M100	M100_2	135.359	44.94	1269123.61	1232.02
fagus	M100	M100_2	136.4	42.302	1269123.61	1232.02
fagus	M100	M100_2	137.441	47.476	1269123.61	1232.02
fagus	M100	M100_2	138.482	50.96	1269123.61	1232.02
fagus	M100	M100_2	139.524	45.538	1269123.61	1232.02
fagus	M100	M100_2	140.565	48.321	1269123.61	1232.02
fagus	M100	M100_2	148.895	47.826	1269123.61	1232.02
fagus	M100	M100_2	154.101	47.229	1269123.61	1232.02
fagus	M100	M100_2	156.183	45.435	1269123.61	1232.02
fagus	M100	M100_2	168.678	49.867	1269123.61	1232.02
fagus	M100	M100_2	169.719	49.765	1269123.61	1232.02
fagus	M100	M100_2	174.925	49.867	1269123.61	1232.02
fagus	M100	M100_2	180.131	59.371	1269123.61	1232.02
fagus	M100	M100_2	185.337	51.558	1269123.61	1232.02
fagus	M100	M100_2	187.42	63.452	1269123.61	1232.02
fagus	M100	M100_2	191.585	55.042	1269123.61	1232.02
fagus	M100	M100_2	200.956	55.289	1269123.61	1232.02
fagus	M100	M100_2	200.956	56.237	1269123.61	1232.02
fagus	M100	M100_2	206.162	68.627	1269123.61	1232.02
fagus	M100	M100_2	226.986	57.825	1269123.61	1232.02
fagus	M100	M100_2	242.604	63.7	1269123.61	1232.02
fagus	M100	M100_2	249.893	65.246	1269123.61	1232.02
fagus	M100	M100_2	264.47	69.472	1269123.61	1232.02
fagus	M100	M100_2	268.635	69.225	1269123.61	1232.02
fagus	M100	M100_2	271.759	71.266	1269123.61	1232.02
fagus	M100	M100_2	275.924	106.249	1269123.61	1232.02
fagus	M100	M100_2	294.665	76.047	1269123.61	1232.02
fagus	M100	M100_2	298.83	94.705	1269123.61	1232.02
fagus	M100	M100_2	306.119	68.977	1269123.61	1232.02
fagus	M100	M100_2	307.16	70.07	1269123.61	1232.02
fagus	M100	M100_2	311.325	67.782	1269123.61	1232.02
fagus	M100	M100_2	325.902	74.152	1269123.61	1232.02
fagus	M100	M100_2	335.273	72.956	1269123.61	1232.02
fagus	M100	M100_2	337.356	71.266	1269123.61	1232.02
fagus	M100	M100_2	347.768	70.668	1269123.61	1232.02
fagus	M100	M100_2	350.891	72.709	1269123.61	1232.02
fagus	M100	M100_2	358.18	72.709	1269123.61	1232.02
fagus	M100	M100_2	363.386	75.1	1269123.61	1232.02
fagus	M100	M100_2	364.427	72.709	1269123.61	1232.02
fagus	M100	M100_2	366.51	79.924	1269123.61	1232.02
fagus	M100	M100_2	366.51	83.51	1269123.61	1232.02
fagus	M100	M100_2	369.633	73.904	1269123.61	1232.02
fagus	M100	M100_2	371.716	73.059	1269123.61	1232.02
fagus	M100	M100_2	372.757	74.502	1269123.61	1232.02
fagus	M100	M100_2	381.087	73.554	1269123.61	1232.02
fagus	M100	M100_2	385.252	107.095	1269123.61	1232.02
fagus	M100	M100_2	387.334	78.831	1269123.61	1232.02
fagus	M100	M100_2	390.458	89.18	1269123.61	1232.02
fagus	M100	M100_2	392.54	111.424	1269123.61	1232.02
fagus	M100	M100_2	398.788	117.401	1269123.61	1232.02
fagus	M100	M100_2	410.241	83.408	1269123.61	1232.02
fagus	M100	M100_2	411.282	78.233	1269123.61	1232.02
fagus	M100	M100_2	415.447	79.429	1269123.61	1232.02
fagus	M100	M100_2	417.53	86.294	1269123.61	1232.02
fagus	M100	M100_2	421.694	80.026	1269123.61	1232.02
fagus	M100	M100_2	421.694	81.47	1269123.61	1232.02
fagus	M100	M100_2	424.818	79.429	1269123.61	1232.02
fagus	M100	M100_2	424.818	88.087	1269123.61	1232.02
fagus	M100	M100_2	427.942	78.831	1269123.61	1232.02
fagus	M100	M100_2	427.942	80.769	1269123.61	1232.02
fagus	M100	M100_2	427.942	87.84	1269123.61	1232.02
fagus	M100	M100_2	434.189	78.831	1269123.61	1232.02
fagus	M100	M100_2	448.766	95.9	1269123.61	1232.02
fagus	M100	M100_2	461.261	82.665	1269123.61	1232.02
fagus	M100	M100_2	461.261	89.428	1269123.61	1232.02
fagus	M100	M100_2	474.797	82.562	1269123.61	1232.02
fagus	M100	M100_2	481.044	83.51	1269123.61	1232.02
fagus	M100	M100_2	503.951	90.128	1269123.61	1232.02
fagus	M100	M100_2	514.363	88.087	1269123.61	1232.02
fagus	M100	M100_2	527.899	85.304	1269123.61	1232.02
fagus	M100	M100_2	535.187	102.27	1269123.61	1232.02
fagus	M100	M100_2	539.352	86.396	1269123.61	1232.02
fagus	M100	M100_2	539.352	94.107	1269123.61	1232.02
fagus	M100	M100_2	547.682	99.734	1269123.61	1232.02
fagus	M100	M100_2	549.765	90.231	1269123.61	1232.02
fagus	M100	M100_2	552.888	89.88	1269123.61	1232.02
fagus	M100	M100_2	552.888	103.363	1269123.61	1232.02
fagus	M100	M100_2	559.136	90.973	1269123.61	1232.02
fagus	M100	M100_2	568.507	93.962	1269123.61	1232.02
fagus	M100	M100_2	571.63	101.92	1269123.61	1232.02
fagus	M100	M100_2	579.96	93.612	1269123.61	1232.02
fagus	M100	M100_2	586.207	89.983	1269123.61	1232.02
fagus	M100	M100_2	596.62	97.446	1269123.61	1232.02
fagus	M100	M100_2	599.743	94.807	1269123.61	1232.02
fagus	M100	M100_2	602.867	99.487	1269123.61	1232.02
fagus	M100	M100_2	608.073	104.661	1269123.61	1232.02
fagus	M100	M100_2	610.155	102.125	1269123.61	1232.02
fagus	M100	M100_2	620.568	95.9	1269123.61	1232.02
fagus	M100	M100_2	620.568	100.229	1269123.61	1232.02
fagus	M100	M100_2	621.609	100.827	1269123.61	1232.02
fagus	M100	M100_2	632.021	111.526	1269123.61	1232.02
fagus	M100	M100_2	633.062	95.653	1269123.61	1232.02
fagus	M100	M100_2	635.145	97.343	1269123.61	1232.02
fagus	M100	M100_2	637.227	106.002	1269123.61	1232.02
fagus	M100	M100_2	643.474	109.486	1269123.61	1232.02
fagus	M100	M100_2	648.681	96.003	1269123.61	1232.02
fagus	M100	M100_2	658.052	100.58	1269123.61	1232.02
fagus	M100	M100_2	661.175	104.806	1269123.61	1232.02
fagus	M100	M100_2	662.216	101.425	1269123.61	1232.02
fagus	M100	M100_2	663.258	99.239	1269123.61	1232.02
fagus	M100	M100_2	665.34	114.763	1269123.61	1232.02
fagus	M100	M100_2	675.752	105.754	1269123.61	1232.02
fagus	M100	M100_2	680.958	102.27	1269123.61	1232.02
fagus	M100	M100_2	694.494	104.661	1269123.61	1232.02
fagus	M100	M100_2	716.36	117.051	1269123.61	1232.02
fagus	M100	M100_2	717.401	103.816	1269123.61	1232.02
fagus	M100	M100_2	724.69	104.559	1269123.61	1232.02
fagus	M100	M100_2	725.731	108.64	1269123.61	1232.02
fagus	M100	M100_2	728.855	103.218	1269123.61	1232.02
fagus	M100	M100_2	728.855	106.454	1269123.61	1232.02
fagus	M100	M100_2	728.855	113.567	1269123.61	1232.02
fagus	M100	M100_2	729.896	107.795	1269123.61	1232.02
fagus	M100	M100_2	734.061	108.145	1269123.61	1232.02
fagus	M100	M100_2	736.143	104.063	1269123.61	1232.02
fagus	M100	M100_2	744.473	115.856	1269123.61	1232.02
fagus	M100	M100_2	747.597	111.279	1269123.61	1232.02
fagus	M100	M100_2	747.597	115.36	1269123.61	1232.02
fagus	M100	M100_2	752.803	110.929	1269123.61	1232.02
fagus	M100	M100_2	752.803	116.556	1269123.61	1232.02
fagus	M100	M100_2	755.926	111.526	1269123.61	1232.02
fagus	M100	M100_2	761.132	102.023	1269123.61	1232.02
fagus	M100	M100_2	764.256	117.401	1269123.61	1232.02
fagus	M100	M100_2	765.297	111.526	1269123.61	1232.02
fagus	M100	M100_2	765.297	115.113	1269123.61	1232.02
fagus	M100	M100_2	771.545	107.547	1269123.61	1232.02
fagus	M100	M100_2	777.792	114.908	1269123.61	1232.02
fagus	M100	M100_2	778.833	112.372	1269123.61	1232.02
fagus	M100	M100_2	787.163	111.877	1269123.61	1232.02
fagus	M100	M100_2	793.41	108.743	1269123.61	1232.02
fagus	M100	M100_2	797.575	109.836	1269123.61	1232.02
fagus	M100	M100_2	816.317	117.649	1269123.61	1232.02
fagus	M100	M100_2	820.482	109.383	1269123.61	1232.02
fagus	M100	M100_2	822.564	138.8	1269123.61	1232.02
fagus	M100	M100_2	830.894	121.133	1269123.61	1232.02
fagus	M100	M100_2	834.018	113.917	1269123.61	1232.02
fagus	M100	M100_2	846.512	112.372	1269123.61	1232.02
fagus	M100	M100_2	862.131	116.206	1269123.61	1232.02
fagus	M100	M100_2	868.378	123.421	1269123.61	1232.02
fagus	M100	M100_2	870.461	115.958	1269123.61	1232.02
fagus	M100	M100_2	873.584	111.774	1269123.61	1232.02
fagus	M100	M100_2	883.996	119.442	1269123.61	1232.02
fagus	M100	M100_2	885.038	119.69	1269123.61	1232.02
fagus	M100	M100_2	896.491	123.524	1269123.61	1232.02
fagus	M100	M100_2	897.532	115.856	1269123.61	1232.02
fagus	M100	M100_2	900.656	121.483	1269123.61	1232.02
fagus	M100	M100_2	902.738	130.039	1269123.61	1232.02
fagus	M100	M100_2	917.316	114.165	1269123.61	1232.02
fagus	M100	M100_2	921.48	121.133	1269123.61	1232.02
fagus	M100	M100_2	922.522	122.081	1269123.61	1232.02
fagus	M100	M100_2	923.563	119.194	1269123.61	1232.02
fagus	M100	M100_2	928.769	114.763	1269123.61	1232.02
fagus	M100	M100_2	949.593	144.819	1269123.61	1232.02
fagus	M100	M100_2	1005.819	144.572	1269123.61	1232.02
fagus	M100	M100_2	1009.984	120.287	1269123.61	1232.02
fagus	M100	M100_2	1018.314	121.978	1269123.61	1232.02
fagus	M100	M100_2	1021.438	143.231	1269123.61	1232.02
fagus	M100	M100_2	1022.479	175.824	1269123.61	1232.02
fagus	M100	M100_2	1034.973	122.431	1269123.61	1232.02
fagus	M100	M100_2	1049.551	171.145	1269123.61	1232.02
fagus	M100	M100_2	1050.592	183.74	1269123.61	1232.02
fagus	M100	M100_2	1057.88	124.864	1269123.61	1232.02
fagus	M100	M100_2	1069.334	125.462	1269123.61	1232.02
fagus	M100	M100_2	1070.375	131.584	1269123.61	1232.02
fagus	M100	M100_2	1073.499	131.977	1269123.61	1232.02
fagus	M100	M100_2	1080.787	127.853	1269123.61	1232.02
fagus	M100	M100_2	1085.993	132.925	1269123.61	1232.02
fagus	M100	M100_2	1087.034	134.821	1269123.61	1232.02
fagus	M100	M100_2	1100.57	150.199	1269123.61	1232.02
fagus	M100	M100_2	1102.653	137.604	1269123.61	1232.02
fagus	M100	M100_2	1108.9	129.791	1269123.61	1232.02
fagus	M100	M100_2	1119.312	129.791	1269123.61	1232.02
fagus	M100	M100_2	1123.477	134.368	1269123.61	1232.02
fagus	M100	M100_2	1137.013	134.12	1269123.61	1232.02
fagus	M100	M100_2	1170.332	159.105	1269123.61	1232.02
fagus	M100	M100_2	1179.703	139.893	1269123.61	1232.02
fagus	M100	M100_2	1179.703	140.84	1269123.61	1232.02
fagus	M100	M100_2	1180.744	151.642	1269123.61	1232.02
fagus	M100	M100_2	1181.786	152.983	1269123.61	1232.02
fagus	M100	M100_2	1198.445	147.21	1269123.61	1232.02
fagus	M100	M100_2	1204.692	144.222	1269123.61	1232.02
fagus	M100	M100_2	1205.734	151.395	1269123.61	1232.02
fagus	M100	M100_2	1207.816	135.913	1269123.61	1232.02
fagus	M100	M100_2	1216.146	138.552	1269123.61	1232.02
fagus	M100	M100_2	1226.558	133.625	1269123.61	1232.02
fagus	M100	M100_2	1240.094	178.463	1269123.61	1232.02
fagus	M100	M100_2	1310.897	141.438	1269123.61	1232.02
fagus	M100	M100_2	1316.103	160.198	1269123.61	1232.02
fagus	M100	M100_2	1319.227	160.548	1269123.61	1232.02
fagus	M100	M100_2	1325.474	140.345	1269123.61	1232.02
fagus	M100	M100_2	1339.01	162.341	1269123.61	1232.02
fagus	M100	M100_2	1377.535	220.312	1269123.61	1232.02
fagus	M100	M100_2	1394.195	155.869	1269123.61	1232.02
fagus	M100	M100_2	1407.73	144.324	1269123.61	1232.02
fagus	M100	M100_2	1407.73	148.056	1269123.61	1232.02
fagus	M100	M100_2	1408.772	145.272	1269123.61	1232.02
fagus	M100	M100_2	1423.349	185.183	1269123.61	1232.02
fagus	M100	M100_2	1430.637	156.219	1269123.61	1232.02
fagus	M100	M100_2	1444.173	151.292	1269123.61	1232.02
fagus	M100	M100_2	1456.668	211.363	1269123.61	1232.02
fagus	M100	M100_2	1461.874	148.756	1269123.61	1232.02
fagus	M100	M100_2	1468.121	149.251	1269123.61	1232.02
fagus	M100	M100_2	1468.121	153.188	1269123.61	1232.02
fagus	M100	M100_2	1469.163	148.406	1269123.61	1232.02
fagus	M100	M100_2	1471.245	143.581	1269123.61	1232.02
fagus	M100	M100_2	1493.111	154.878	1269123.61	1232.02
fagus	M100	M100_2	1496.234	172.443	1269123.61	1232.02
fagus	M100	M100_2	1526.43	186.976	1269123.61	1232.02
fagus	M100	M100_2	1528.512	236.988	1269123.61	1232.02
fagus	M100	M100_2	1532.677	164.98	1269123.61	1232.02
fagus	M100	M100_2	1551.419	173.391	1269123.61	1232.02
fagus	M100	M100_2	1553.501	162.589	1269123.61	1232.02
fagus	M100	M100_2	1567.037	159.105	1269123.61	1232.02
fagus	M100	M100_2	1578.491	173.536	1269123.61	1232.02
fagus	M100	M100_2	1583.697	175.679	1269123.61	1232.02
fagus	M100	M100_2	1589.944	154.776	1269123.61	1232.02
fagus	M100	M100_2	1593.068	155.374	1269123.61	1232.02
fagus	M100	M100_2	1619.098	171.845	1269123.61	1232.02
fagus	M100	M100_2	1639.923	169.659	1269123.61	1232.02
fagus	M100	M100_2	1674.283	171.845	1269123.61	1232.02
fagus	M100	M100_2	1675.324	161.496	1269123.61	1232.02
fagus	M100	M100_2	1690.943	180.461	1269123.61	1232.02
fagus	M100	M100_2	1723.22	158.712	1269123.61	1232.02
fagus	M100	M100_2	1736.756	160.548	1269123.61	1232.02
fagus	M100	M100_2	1759.663	171	1269123.61	1232.02
fagus	M100	M100_2	1772.158	169.804	1269123.61	1232.02
fagus	M100	M100_2	1783.611	216.435	1269123.61	1232.02
fagus	M100	M100_2	1789.859	165.825	1269123.61	1232.02
fagus	M100	M100_2	1808.6	193.346	1269123.61	1232.02
fagus	M100	M100_2	1819.013	160.898	1269123.61	1232.02
fagus	M100	M100_2	1824.219	178.113	1269123.61	1232.02
fagus	M100	M100_2	1828.384	178.07	1269123.61	1232.02
fagus	M100	M100_2	1835.672	177.72	1269123.61	1232.02
fagus	M100	M100_2	1836.713	167.371	1269123.61	1232.02
fagus	M100	M100_2	1841.92	173.493	1269123.61	1232.02
fagus	M100	M100_2	1845.043	181.844	1269123.61	1232.02
fagus	M100	M100_2	1860.662	179.658	1269123.61	1232.02
fagus	M100	M100_2	1882.527	181.699	1269123.61	1232.02
fagus	M100	M100_2	1962.701	177.865	1269123.61	1232.02
fagus	M100	M100_2	1988.732	171.495	1269123.61	1232.02
fagus	M100	M100_2	2043.916	181.802	1269123.61	1232.02
fagus	M100	M100_2	2048.081	174.586	1269123.61	1232.02
fagus	M100	M100_2	2067.864	178.318	1269123.61	1232.02
fagus	M100	M100_2	2080.359	182.049	1269123.61	1232.02
fagus	M100	M100_2	2094.936	227.032	1269123.61	1232.02
fagus	M100	M100_2	2114.719	240.822	1269123.61	1232.02
fagus	M100	M100_2	2124.09	187.471	1269123.61	1232.02
fagus	M100	M100_2	2154.286	177.968	1269123.61	1232.02
fagus	M100	M100_2	2217.8	207.282	1269123.61	1232.02
fagus	M100	M100_2	2406.261	257.644	1269123.61	1232.02
fagus	M100	M100_2	2422.921	205.488	1269123.61	1232.02
fagus	M100	M100_2	2504.136	210.313	1269123.61	1232.02
fagus	M100	M100_2	2595.763	322.539	1269123.61	1232.02
fagus	M100	M100_2	2925.83	318.21	1269123.61	1232.02
fagus	M100	M100_2	3013.293	310.747	1269123.61	1232.02
fagus	M100	M100_2	3379.803	276.011	1269123.61	1232.02
fagus	M100	M100_2	3609.912	287.906	1269123.61	1232.02
fagus	M100	M100_3	70.444	36.087	946683.7485	1171.146
fagus	M100	M100_3	70.444	46.759	946683.7485	1171.146
fagus	M100	M100_3	71.48	36.19	946683.7485	1171.146
fagus	M100	M100_3	72.516	30.926	946683.7485	1171.146
fagus	M100	M100_3	72.516	45.669	946683.7485	1171.146
fagus	M100	M100_3	72.516	60.166	946683.7485	1171.146
fagus	M100	M100_3	72.516	65.574	946683.7485	1171.146
fagus	M100	M100_3	74.588	52.866	946683.7485	1171.146
fagus	M100	M100_3	79.767	32.365	946683.7485	1171.146
fagus	M100	M100_3	79.767	37.629	946683.7485	1171.146
fagus	M100	M100_3	85.983	34.997	946683.7485	1171.146
fagus	M100	M100_3	89.091	34.997	946683.7485	1171.146
fagus	M100	M100_3	96.342	41.002	946683.7485	1171.146
fagus	M100	M100_3	103.594	38.966	946683.7485	1171.146
fagus	M100	M100_3	104.63	88.46	946683.7485	1171.146
fagus	M100	M100_3	105.666	43.14	946683.7485	1171.146
fagus	M100	M100_3	117.061	99.975	946683.7485	1171.146
fagus	M100	M100_3	124.313	42.79	946683.7485	1171.146
fagus	M100	M100_3	126.385	42.79	946683.7485	1171.146
fagus	M100	M100_3	137.78	44.826	946683.7485	1171.146
fagus	M100	M100_3	137.78	47.109	946683.7485	1171.146
fagus	M100	M100_3	160.571	47.458	946683.7485	1171.146
fagus	M100	M100_3	169.894	74.457	946683.7485	1171.146
fagus	M100	M100_3	170.93	49.987	946683.7485	1171.146
fagus	M100	M100_3	170.93	55.498	946683.7485	1171.146
fagus	M100	M100_3	170.93	81.058	946683.7485	1171.146
fagus	M100	M100_3	182.326	59.569	946683.7485	1171.146
fagus	M100	M100_3	196.829	53.216	946683.7485	1171.146
fagus	M100	M100_3	196.829	54.553	946683.7485	1171.146
fagus	M100	M100_3	211.332	58.377	946683.7485	1171.146
fagus	M100	M100_3	211.332	77.643	946683.7485	1171.146
fagus	M100	M100_3	212.368	55.847	946683.7485	1171.146
fagus	M100	M100_3	214.44	54.902	946683.7485	1171.146
fagus	M100	M100_3	216.512	69.892	946683.7485	1171.146
fagus	M100	M100_3	220.655	57.883	946683.7485	1171.146
fagus	M100	M100_3	226.871	63.291	946683.7485	1171.146
fagus	M100	M100_3	241.374	74.807	946683.7485	1171.146
fagus	M100	M100_3	266.237	63.641	946683.7485	1171.146
fagus	M100	M100_3	266.237	64.237	946683.7485	1171.146
fagus	M100	M100_3	268.309	63.044	946683.7485	1171.146
fagus	M100	M100_3	271.416	68.206	946683.7485	1171.146
fagus	M100	M100_3	295.243	65.676	946683.7485	1171.146
fagus	M100	M100_3	307.674	66.519	946683.7485	1171.146
fagus	M100	M100_3	310.782	65.676	946683.7485	1171.146
fagus	M100	M100_3	311.818	81.51	946683.7485	1171.146
fagus	M100	M100_3	335.645	73.469	946683.7485	1171.146
fagus	M100	M100_3	340.824	69.994	946683.7485	1171.146
fagus	M100	M100_3	341.86	68.206	946683.7485	1171.146
fagus	M100	M100_3	356.364	75.156	946683.7485	1171.146
fagus	M100	M100_3	363.615	70.591	946683.7485	1171.146
fagus	M100	M100_3	375.011	86.671	946683.7485	1171.146
fagus	M100	M100_3	376.046	88.809	946683.7485	1171.146
fagus	M100	M100_3	377.082	74.313	946683.7485	1171.146
fagus	M100	M100_3	394.693	79.823	946683.7485	1171.146
fagus	M100	M100_3	414.376	80.42	946683.7485	1171.146
fagus	M100	M100_3	420.592	114.369	946683.7485	1171.146
fagus	M100	M100_3	424.736	151.998	946683.7485	1171.146
fagus	M100	M100_3	436.131	83.545	946683.7485	1171.146
fagus	M100	M100_3	460.994	87.966	946683.7485	1171.146
fagus	M100	M100_3	462.03	83.298	946683.7485	1171.146
fagus	M100	M100_3	462.03	84.985	946683.7485	1171.146
fagus	M100	M100_3	463.065	82.949	946683.7485	1171.146
fagus	M100	M100_3	464.101	109.557	946683.7485	1171.146
fagus	M100	M100_3	468.245	84.738	946683.7485	1171.146
fagus	M100	M100_3	470.317	83.051	946683.7485	1171.146
fagus	M100	M100_3	470.317	120.229	946683.7485	1171.146
fagus	M100	M100_3	480.676	85.581	946683.7485	1171.146
fagus	M100	M100_3	484.82	95.061	946683.7485	1171.146
fagus	M100	M100_3	491.036	94.814	946683.7485	1171.146
fagus	M100	M100_3	496.216	87.02	946683.7485	1171.146
fagus	M100	M100_3	499.323	88.46	946683.7485	1171.146
fagus	M100	M100_3	499.323	98.68	946683.7485	1171.146
fagus	M100	M100_3	506.575	87.617	946683.7485	1171.146
fagus	M100	M100_3	512.791	86.424	946683.7485	1171.146
fagus	M100	M100_3	512.791	98.536	946683.7485	1171.146
fagus	M100	M100_3	515.898	87.864	946683.7485	1171.146
fagus	M100	M100_3	515.898	96.253	946683.7485	1171.146
fagus	M100	M100_3	524.186	92.284	946683.7485	1171.146
fagus	M100	M100_3	534.545	107.521	946683.7485	1171.146
fagus	M100	M100_3	546.977	88.809	946683.7485	1171.146
fagus	M100	M100_3	549.049	95.657	946683.7485	1171.146
fagus	M100	M100_3	552.156	90.495	946683.7485	1171.146
fagus	M100	M100_3	572.875	93.476	946683.7485	1171.146
fagus	M100	M100_3	581.163	93.723	946683.7485	1171.146
fagus	M100	M100_3	583.235	96.951	946683.7485	1171.146
fagus	M100	M100_3	585.306	90.495	946683.7485	1171.146
fagus	M100	M100_3	586.342	104.395	946683.7485	1171.146
fagus	M100	M100_3	588.414	92.531	946683.7485	1171.146
fagus	M100	M100_3	607.061	94.916	946683.7485	1171.146
fagus	M100	M100_3	610.169	101.27	946683.7485	1171.146
fagus	M100	M100_3	616.385	105.486	946683.7485	1171.146
fagus	M100	M100_3	618.457	98.885	946683.7485	1171.146
fagus	M100	M100_3	623.636	98.638	946683.7485	1171.146
fagus	M100	M100_3	632.96	113.875	946683.7485	1171.146
fagus	M100	M100_3	637.104	103.101	946683.7485	1171.146
fagus	M100	M100_3	639.175	134.231	946683.7485	1171.146
fagus	M100	M100_3	643.319	102.607	946683.7485	1171.146
fagus	M100	M100_3	652.643	111.49	946683.7485	1171.146
fagus	M100	M100_3	659.894	105.136	946683.7485	1171.146
fagus	M100	M100_3	668.182	106.925	946683.7485	1171.146
fagus	M100	M100_3	671.29	101.517	946683.7485	1171.146
fagus	M100	M100_3	686.829	99.481	946683.7485	1171.146
fagus	M100	M100_3	686.829	107.768	946683.7485	1171.146
fagus	M100	M100_3	697.188	98.536	946683.7485	1171.146
fagus	M100	M100_3	698.224	104.046	946683.7485	1171.146
fagus	M100	M100_3	703.404	116.26	946683.7485	1171.146
fagus	M100	M100_3	708.583	102.956	946683.7485	1171.146
fagus	M100	M100_3	708.583	104.889	946683.7485	1171.146
fagus	M100	M100_3	711.691	102.462	946683.7485	1171.146
fagus	M100	M100_3	718.943	110.4	946683.7485	1171.146
fagus	M100	M100_3	725.158	103.552	946683.7485	1171.146
fagus	M100	M100_3	728.266	113.586	946683.7485	1171.146
fagus	M100	M100_3	741.734	106.78	946683.7485	1171.146
fagus	M100	M100_3	745.877	103.552	946683.7485	1171.146
fagus	M100	M100_3	753.129	106.431	946683.7485	1171.146
fagus	M100	M100_3	753.129	108.816	946683.7485	1171.146
fagus	M100	M100_3	767.632	112.436	946683.7485	1171.146
fagus	M100	M100_3	798.71	109.557	946683.7485	1171.146
fagus	M100	M100_3	804.926	110.502	946683.7485	1171.146
fagus	M100	M100_3	828.753	122.511	946683.7485	1171.146
fagus	M100	M100_3	833.932	110.153	946683.7485	1171.146
fagus	M100	M100_3	837.04	121.174	946683.7485	1171.146
fagus	M100	M100_3	842.22	118.789	946683.7485	1171.146
fagus	M100	M100_3	875.37	144.801	946683.7485	1171.146
fagus	M100	M100_3	877.442	126.583	946683.7485	1171.146
fagus	M100	M100_3	879.514	118.193	946683.7485	1171.146
fagus	M100	M100_3	887.801	111.346	946683.7485	1171.146
fagus	M100	M100_3	889.873	126.685	946683.7485	1171.146
fagus	M100	M100_3	894.017	113.73	946683.7485	1171.146
fagus	M100	M100_3	894.017	118.049	946683.7485	1171.146
fagus	M100	M100_3	906.448	123.909	946683.7485	1171.146
fagus	M100	M100_3	906.448	125.493	946683.7485	1171.146
fagus	M100	M100_3	929.239	115.911	946683.7485	1171.146
fagus	M100	M100_3	930.275	129.317	946683.7485	1171.146
fagus	M100	M100_3	935.454	143.012	946683.7485	1171.146
fagus	M100	M100_3	936.49	142.374	946683.7485	1171.146
fagus	M100	M100_3	948.922	131.497	946683.7485	1171.146
fagus	M100	M100_3	950.994	118.296	946683.7485	1171.146
fagus	M100	M100_3	955.137	122.716	946683.7485	1171.146
fagus	M100	M100_3	956.173	118.645	946683.7485	1171.146
fagus	M100	M100_3	972.748	123.662	946683.7485	1171.146
fagus	M100	M100_3	993.467	134.972	946683.7485	1171.146
fagus	M100	M100_3	994.503	124.999	946683.7485	1171.146
fagus	M100	M100_3	999.683	124.649	946683.7485	1171.146
fagus	M100	M100_3	1002.791	140.134	946683.7485	1171.146
fagus	M100	M100_3	1009.006	127.034	946683.7485	1171.146
fagus	M100	M100_3	1019.366	123.559	946683.7485	1171.146
fagus	M100	M100_3	1033.869	208.689	946683.7485	1171.146
fagus	M100	M100_3	1035.941	137.953	946683.7485	1171.146
fagus	M100	M100_3	1042.156	120.331	946683.7485	1171.146
fagus	M100	M100_3	1060.803	143.609	946683.7485	1171.146
fagus	M100	M100_3	1067.019	144.903	946683.7485	1171.146
fagus	M100	M100_3	1071.163	138.796	946683.7485	1171.146
fagus	M100	M100_3	1073.235	124.3	946683.7485	1171.146
fagus	M100	M100_3	1073.235	127.528	946683.7485	1171.146
fagus	M100	M100_3	1080.486	129.564	946683.7485	1171.146
fagus	M100	M100_3	1081.522	140.73	946683.7485	1171.146
fagus	M100	M100_3	1094.989	157.509	946683.7485	1171.146
fagus	M100	M100_3	1101.205	132.792	946683.7485	1171.146
fagus	M100	M100_3	1120.888	157.364	946683.7485	1171.146
fagus	M100	M100_3	1130.211	148.872	946683.7485	1171.146
fagus	M100	M100_3	1155.074	137.11	946683.7485	1171.146
fagus	M100	M100_3	1162.325	132.792	946683.7485	1171.146
fagus	M100	M100_3	1166.469	143.362	946683.7485	1171.146
fagus	M100	M100_3	1170.613	146.59	946683.7485	1171.146
fagus	M100	M100_3	1201.691	155.226	946683.7485	1171.146
fagus	M100	M100_3	1205.835	143.362	946683.7485	1171.146
fagus	M100	M100_3	1233.805	135.671	946683.7485	1171.146
fagus	M100	M100_3	1237.949	134.478	946683.7485	1171.146
fagus	M100	M100_3	1254.524	158.701	946683.7485	1171.146
fagus	M100	M100_3	1269.027	145.951	946683.7485	1171.146
fagus	M100	M100_3	1281.459	142.621	946683.7485	1171.146
fagus	M100	M100_3	1292.854	153.293	946683.7485	1171.146
fagus	M100	M100_3	1305.285	139.64	946683.7485	1171.146
fagus	M100	M100_3	1345.687	140.832	946683.7485	1171.146
fagus	M100	M100_3	1353.974	152.944	946683.7485	1171.146
fagus	M100	M100_3	1357.082	161.086	946683.7485	1171.146
fagus	M100	M100_3	1371.585	161.086	946683.7485	1171.146
fagus	M100	M100_3	1385.053	165.651	946683.7485	1171.146
fagus	M100	M100_3	1392.304	146.692	946683.7485	1171.146
fagus	M100	M100_3	1393.34	139.989	946683.7485	1171.146
fagus	M100	M100_3	1399.556	150.806	946683.7485	1171.146
fagus	M100	M100_3	1409.915	142.868	946683.7485	1171.146
fagus	M100	M100_3	1415.095	173.402	946683.7485	1171.146
fagus	M100	M100_3	1419.239	199.908	946683.7485	1171.146
fagus	M100	M100_3	1425.454	145.747	946683.7485	1171.146
fagus	M100	M100_3	1428.562	192.855	946683.7485	1171.146
fagus	M100	M100_3	1431.67	170.566	946683.7485	1171.146
fagus	M100	M100_3	1455.497	176.673	946683.7485	1171.146
fagus	M100	M100_3	1466.892	158.352	946683.7485	1171.146
fagus	M100	M100_3	1489.683	149.673	946683.7485	1171.146
fagus	M100	M100_3	1511.437	161.929	946683.7485	1171.146
fagus	M100	M100_3	1533.192	147.884	946683.7485	1171.146
fagus	M100	M100_3	1536.3	149.571	946683.7485	1171.146
fagus	M100	M100_3	1539.408	152.697	946683.7485	1171.146
fagus	M100	M100_3	1560.127	179.901	946683.7485	1171.146
fagus	M100	M100_3	1595.349	159.996	946683.7485	1171.146
fagus	M100	M100_3	1603.636	155.678	946683.7485	1171.146
fagus	M100	M100_3	1612.96	160.098	946683.7485	1171.146
fagus	M100	M100_3	1619.175	150.661	946683.7485	1171.146
fagus	M100	M100_3	1619.175	181.238	946683.7485	1171.146
fagus	M100	M100_3	1628.499	157.364	946683.7485	1171.146
fagus	M100	M100_3	1653.361	165.404	946683.7485	1171.146
fagus	M100	M100_3	1655.433	212.266	946683.7485	1171.146
fagus	M100	M100_3	1669.936	217.53	946683.7485	1171.146
fagus	M100	M100_3	1683.404	168.735	946683.7485	1171.146
fagus	M100	M100_3	1685.475	179.202	946683.7485	1171.146
fagus	M100	M100_3	1692.727	157.117	946683.7485	1171.146
fagus	M100	M100_3	1708.266	169.024	946683.7485	1171.146
fagus	M100	M100_3	1722.769	164.808	946683.7485	1171.146
fagus	M100	M100_3	1746.596	208.339	946683.7485	1171.146
fagus	M100	M100_3	1760.063	161.188	946683.7485	1171.146
fagus	M100	M100_3	1769.387	170.668	946683.7485	1171.146
fagus	M100	M100_3	1859.513	164.212	946683.7485	1171.146
fagus	M100	M100_3	1872.981	232.665	946683.7485	1171.146
fagus	M100	M100_3	1896.807	167.542	946683.7485	1171.146
fagus	M100	M100_3	1924.778	178.955	946683.7485	1171.146
fagus	M100	M100_3	1945.497	174.39	946683.7485	1171.146
fagus	M100	M100_3	1992.114	178.01	946683.7485	1171.146
fagus	M100	M100_3	2021.12	177.022	946683.7485	1171.146
fagus	M100	M100_3	2030.444	172.107	946683.7485	1171.146
fagus	M100	M100_3	2036.659	177.865	946683.7485	1171.146
fagus	M100	M100_3	2166.152	200.401	946683.7485	1171.146
fagus	M100	M100_3	2218.985	281.562	946683.7485	1171.146
fagus	M100	M100_3	2233.488	180.25	946683.7485	1171.146
fagus	M100	M100_3	2281.141	190.326	946683.7485	1171.146
fagus	M100	M100_3	2660.296	306.483	946683.7485	1171.146
fagus	M100	M100_3	3047.737	323.015	946683.7485	1171.146
fagus	M100	M100_3	3181.374	308.374	946683.7485	1171.146
fagus	M100	M100_3	5383.784	437.342	946683.7485	1171.146
fagus	M101	M101_1	70.802	30.407	1047088.257	1130.994
fagus	M101	M101_1	71.843	36.179	1047088.257	1130.994
fagus	M101	M101_1	72.884	31.85	1047088.257	1130.994
fagus	M101	M101_1	72.884	37.725	1047088.257	1130.994
fagus	M101	M101_1	73.926	62.257	1047088.257	1130.994
fagus	M101	M101_1	73.926	63.102	1047088.257	1130.994
fagus	M101	M101_1	80.173	34.736	1047088.257	1130.994
fagus	M101	M101_1	91.626	36.777	1047088.257	1130.994
fagus	M101	M101_1	100.997	37.374	1047088.257	1130.994
fagus	M101	M101_1	102.038	72.213	1047088.257	1130.994
fagus	M101	M101_1	116.615	42.301	1047088.257	1130.994
fagus	M101	M101_1	117.656	45.187	1047088.257	1130.994
fagus	M101	M101_1	123.903	49.269	1047088.257	1130.994
fagus	M101	M101_1	125.986	45.187	1047088.257	1130.994
fagus	M101	M101_1	138.48	107.444	1047088.257	1130.994
fagus	M101	M101_1	140.563	50.114	1047088.257	1130.994
fagus	M101	M101_1	140.563	57.927	1047088.257	1130.994
fagus	M101	M101_1	141.604	43.744	1047088.257	1130.994
fagus	M101	M101_1	144.728	50.114	1047088.257	1130.994
fagus	M101	M101_1	150.975	50.362	1047088.257	1130.994
fagus	M101	M101_1	161.387	49.269	1047088.257	1130.994
fagus	M101	M101_1	164.511	49.021	1047088.257	1130.994
fagus	M101	M101_1	166.593	49.269	1047088.257	1130.994
fagus	M101	M101_1	177.005	55.144	1047088.257	1130.994
fagus	M101	M101_1	182.211	67.781	1047088.257	1130.994
fagus	M101	M101_1	210.324	54.794	1047088.257	1130.994
fagus	M101	M101_1	215.53	56.484	1047088.257	1130.994
fagus	M101	M101_1	231.148	59.123	1047088.257	1130.994
fagus	M101	M101_1	254.054	59.968	1047088.257	1130.994
fagus	M101	M101_1	259.26	66.338	1047088.257	1130.994
fagus	M101	M101_1	261.343	76.542	1047088.257	1130.994
fagus	M101	M101_1	265.507	65.245	1047088.257	1130.994
fagus	M101	M101_1	272.796	67.286	1047088.257	1130.994
fagus	M101	M101_1	283.208	73.058	1047088.257	1130.994
fagus	M101	M101_1	288.414	69.472	1047088.257	1130.994
fagus	M101	M101_1	291.538	68.626	1047088.257	1130.994
fagus	M101	M101_1	292.579	70.172	1047088.257	1130.994
fagus	M101	M101_1	321.733	80.521	1047088.257	1130.994
fagus	M101	M101_1	323.815	74.501	1047088.257	1130.994
fagus	M101	M101_1	337.351	68.977	1047088.257	1130.994
fagus	M101	M101_1	339.433	70.172	1047088.257	1130.994
fagus	M101	M101_1	342.557	69.574	1047088.257	1130.994
fagus	M101	M101_1	344.639	70.07	1047088.257	1130.994
fagus	M101	M101_1	376.916	77.985	1047088.257	1130.994
fagus	M101	M101_1	396.699	75.347	1047088.257	1130.994
fagus	M101	M101_1	397.741	84.85	1047088.257	1130.994
fagus	M101	M101_1	400.864	77.387	1047088.257	1130.994
fagus	M101	M101_1	412.317	84.355	1047088.257	1130.994
fagus	M101	M101_1	413.359	78.583	1047088.257	1130.994
fagus	M101	M101_1	416.482	76.294	1047088.257	1130.994
fagus	M101	M101_1	437.306	80.974	1047088.257	1130.994
fagus	M101	M101_1	448.76	80.376	1047088.257	1130.994
fagus	M101	M101_1	464.378	107.051	1047088.257	1130.994
fagus	M101	M101_1	468.543	81.469	1047088.257	1130.994
fagus	M101	M101_1	473.749	97.94	1047088.257	1130.994
fagus	M101	M101_1	483.119	85.448	1047088.257	1130.994
fagus	M101	M101_1	497.696	84.705	1047088.257	1130.994
fagus	M101	M101_1	506.026	86.746	1047088.257	1130.994
fagus	M101	M101_1	527.891	88.684	1047088.257	1130.994
fagus	M101	M101_1	557.045	94.209	1047088.257	1130.994
fagus	M101	M101_1	562.251	90.477	1047088.257	1130.994
fagus	M101	M101_1	571.622	89.034	1047088.257	1130.994
fagus	M101	M101_1	583.075	91.323	1047088.257	1130.994
fagus	M101	M101_1	589.322	100.929	1047088.257	1130.994
fagus	M101	M101_1	619.517	99.631	1047088.257	1130.994
fagus	M101	M101_1	620.559	96.497	1047088.257	1130.994
fagus	M101	M101_1	640.342	102.62	1047088.257	1130.994
fagus	M101	M101_1	642.424	100.579	1047088.257	1130.994
fagus	M101	M101_1	653.877	107.299	1047088.257	1130.994
fagus	M101	M101_1	665.33	100.331	1047088.257	1130.994
fagus	M101	M101_1	684.072	98.888	1047088.257	1130.994
fagus	M101	M101_1	689.278	101.177	1047088.257	1130.994
fagus	M101	M101_1	691.361	105.753	1047088.257	1130.994
fagus	M101	M101_1	692.402	112.721	1047088.257	1130.994
fagus	M101	M101_1	694.484	97.445	1047088.257	1130.994
fagus	M101	M101_1	715.308	101.672	1047088.257	1130.994
fagus	M101	M101_1	725.72	107.547	1047088.257	1130.994
fagus	M101	M101_1	734.05	102.97	1047088.257	1130.994
fagus	M101	M101_1	737.174	114.762	1047088.257	1130.994
fagus	M101	M101_1	766.327	105.011	1047088.257	1130.994
fagus	M101	M101_1	773.616	117.648	1047088.257	1130.994
fagus	M101	M101_1	778.822	106.701	1047088.257	1130.994
fagus	M101	M101_1	785.069	116.205	1047088.257	1130.994
fagus	M101	M101_1	794.44	108.494	1047088.257	1130.994
fagus	M101	M101_1	799.646	108.392	1047088.257	1130.994
fagus	M101	M101_1	802.77	105.753	1047088.257	1130.994
fagus	M101	M101_1	810.058	111.876	1047088.257	1130.994
fagus	M101	M101_1	817.346	108.99	1047088.257	1130.994
fagus	M101	M101_1	837.129	116.205	1047088.257	1130.994
fagus	M101	M101_1	848.583	112.123	1047088.257	1130.994
fagus	M101	M101_1	850.665	113.174	1047088.257	1130.994
fagus	M101	M101_1	853.789	114.514	1047088.257	1130.994
fagus	M101	M101_1	858.995	158.156	1047088.257	1130.994
fagus	M101	M101_1	874.613	128.697	1047088.257	1130.994
fagus	M101	M101_1	881.901	119.194	1047088.257	1130.994
fagus	M101	M101_1	887.107	116.205	1047088.257	1130.994
fagus	M101	M101_1	905.849	124.966	1047088.257	1130.994
fagus	M101	M101_1	908.973	117.503	1047088.257	1130.994
fagus	M101	M101_1	913.137	128.099	1047088.257	1130.994
fagus	M101	M101_1	922.508	133.274	1047088.257	1130.994
fagus	M101	M101_1	923.549	120.884	1047088.257	1130.994
fagus	M101	M101_1	941.25	122.677	1047088.257	1130.994
fagus	M101	M101_1	942.291	114.762	1047088.257	1130.994
fagus	M101	M101_1	943.332	125.709	1047088.257	1130.994
fagus	M101	M101_1	969.363	131.831	1047088.257	1130.994
fagus	M101	M101_1	977.692	118.596	1047088.257	1130.994
fagus	M101	M101_1	990.187	118.348	1047088.257	1130.994
fagus	M101	M101_1	996.434	120.286	1047088.257	1130.994
fagus	M101	M101_1	1020.382	121.132	1047088.257	1130.994
fagus	M101	M101_1	1021.423	143.375	1047088.257	1130.994
fagus	M101	M101_1	1038.082	132.284	1047088.257	1130.994
fagus	M101	M101_1	1043.288	125.563	1047088.257	1130.994
fagus	M101	M101_1	1070.359	125.811	1047088.257	1130.994
fagus	M101	M101_1	1076.607	127.852	1047088.257	1130.994
fagus	M101	M101_1	1076.607	147.807	1047088.257	1130.994
fagus	M101	M101_1	1081.813	124.616	1047088.257	1130.994
fagus	M101	M101_1	1083.895	126.511	1047088.257	1130.994
fagus	M101	M101_1	1085.978	145.911	1047088.257	1130.994
fagus	M101	M101_1	1091.184	126.409	1047088.257	1130.994
fagus	M101	M101_1	1104.719	130.738	1047088.257	1130.994
fagus	M101	M101_1	1110.966	127.007	1047088.257	1130.994
fagus	M101	M101_1	1112.008	134.222	1047088.257	1130.994
fagus	M101	M101_1	1145.326	129.893	1047088.257	1130.994
fagus	M101	M101_1	1145.326	132.284	1047088.257	1130.994
fagus	M101	M101_1	1160.944	131.336	1047088.257	1130.994
fagus	M101	M101_1	1160.944	132.779	1047088.257	1130.994
fagus	M101	M101_1	1170.315	129.645	1047088.257	1130.994
fagus	M101	M101_1	1174.48	139.149	1047088.257	1130.994
fagus	M101	M101_1	1176.562	130.49	1047088.257	1130.994
fagus	M101	M101_1	1178.645	128.202	1047088.257	1130.994
fagus	M101	M101_1	1207.799	131.481	1047088.257	1130.994
fagus	M101	M101_1	1232.788	133.624	1047088.257	1130.994
fagus	M101	M101_1	1272.353	139.994	1047088.257	1130.994
fagus	M101	M101_1	1277.559	137.706	1047088.257	1130.994
fagus	M101	M101_1	1290.054	138.303	1047088.257	1130.994
fagus	M101	M101_1	1308.796	143.828	1047088.257	1130.994
fagus	M101	M101_1	1319.208	144.076	1047088.257	1130.994
fagus	M101	M101_1	1319.208	154.527	1047088.257	1130.994
fagus	M101	M101_1	1344.197	139.644	1047088.257	1130.994
fagus	M101	M101_1	1344.197	143.23	1047088.257	1130.994
fagus	M101	M101_1	1355.65	147.559	1047088.257	1130.994
fagus	M101	M101_1	1372.309	143.828	1047088.257	1130.994
fagus	M101	M101_1	1390.01	155.475	1047088.257	1130.994
fagus	M101	M101_1	1409.793	146.962	1047088.257	1130.994
fagus	M101	M101_1	1413.957	149.003	1047088.257	1130.994
fagus	M101	M101_1	1421.246	140.592	1047088.257	1130.994
fagus	M101	M101_1	1451.441	148.405	1047088.257	1130.994
fagus	M101	M101_1	1488.924	148.507	1047088.257	1130.994
fagus	M101	M101_1	1493.089	160.897	1047088.257	1130.994
fagus	M101	M101_1	1514.954	156.465	1047088.257	1130.994
fagus	M101	M101_1	1515.996	151.786	1047088.257	1130.994
fagus	M101	M101_1	1515.996	160.505	1047088.257	1130.994
fagus	M101	M101_1	1526.408	153.434	1047088.257	1130.994
fagus	M101	M101_1	1537.861	156.465	1047088.257	1130.994
fagus	M101	M101_1	1554.52	157.063	1047088.257	1130.994
fagus	M101	M101_1	1561.809	178.316	1047088.257	1130.994
fagus	M101	M101_1	1574.303	151.043	1047088.257	1130.994
fagus	M101	M101_1	1578.468	151.889	1047088.257	1130.994
fagus	M101	M101_1	1654.476	154.28	1047088.257	1130.994
fagus	M101	M101_1	1663.847	153.084	1047088.257	1130.994
fagus	M101	M101_1	1669.053	161.845	1047088.257	1130.994
fagus	M101	M101_1	1676.341	155.97	1047088.257	1130.994
fagus	M101	M101_1	1687.794	155.125	1047088.257	1130.994
fagus	M101	M101_1	1698.207	165.474	1047088.257	1130.994
fagus	M101	M101_1	1703.413	155.372	1047088.257	1130.994
fagus	M101	M101_1	1757.555	166.174	1047088.257	1130.994
fagus	M101	M101_1	1781.503	170.401	1047088.257	1130.994
fagus	M101	M101_1	1791.915	158.856	1047088.257	1130.994
fagus	M101	M101_1	1806.492	160.402	1047088.257	1130.994
fagus	M101	M101_1	1809.616	162.938	1047088.257	1130.994
fagus	M101	M101_1	1810.657	166.567	1047088.257	1130.994
fagus	M101	M101_1	1828.357	231.915	1047088.257	1130.994
fagus	M101	M101_1	1860.635	163.04	1047088.257	1130.994
fagus	M101	M101_1	1863.758	174.132	1047088.257	1130.994
fagus	M101	M101_1	1880.418	169.41	1047088.257	1130.994
fagus	M101	M101_1	1927.272	179.409	1047088.257	1130.994
fagus	M101	M101_1	1940.807	170.401	1047088.257	1130.994
fagus	M101	M101_1	1948.096	183.883	1047088.257	1130.994
fagus	M101	M101_1	1964.755	169.906	1047088.257	1130.994
fagus	M101	M101_1	1975.167	179.904	1047088.257	1130.994
fagus	M101	M101_1	1988.703	171.699	1047088.257	1130.994
fagus	M101	M101_1	2012.651	171.101	1047088.257	1130.994
fagus	M101	M101_1	2020.98	170.008	1047088.257	1130.994
fagus	M101	M101_1	2041.804	171.101	1047088.257	1130.994
fagus	M101	M101_1	2044.928	175.678	1047088.257	1130.994
fagus	M101	M101_1	2049.093	176.523	1047088.257	1130.994
fagus	M101	M101_1	2063.67	184.191	1047088.257	1130.994
fagus	M101	M101_1	2073.041	172.544	1047088.257	1130.994
fagus	M101	M101_1	2075.123	174.833	1047088.257	1130.994
fagus	M101	M101_1	2079.288	195.983	1047088.257	1130.994
fagus	M101	M101_1	2083.453	177.616	1047088.257	1130.994
fagus	M101	M101_1	2112.606	176.523	1047088.257	1130.994
fagus	M101	M101_1	2179.244	181.1	1047088.257	1130.994
fagus	M101	M101_1	2185.491	184.934	1047088.257	1130.994
fagus	M101	M101_1	2191.738	186.274	1047088.257	1130.994
fagus	M101	M101_1	2211.521	186.727	1047088.257	1130.994
fagus	M101	M101_1	2220.892	181.553	1047088.257	1130.994
fagus	M101	M101_1	2229.221	187.572	1047088.257	1130.994
fagus	M101	M101_1	2266.705	183.696	1047088.257	1130.994
fagus	M101	M101_1	2285.447	181.202	1047088.257	1130.994
fagus	M101	M101_1	2289.611	183.243	1047088.257	1130.994
fagus	M101	M101_1	2376.031	188.068	1047088.257	1130.994
fagus	M101	M101_1	2439.545	187.077	1047088.257	1130.994
fagus	M101	M101_1	2443.71	237.234	1047088.257	1130.994
fagus	M101	M101_1	2463.493	236.944	1047088.257	1130.994
fagus	M101	M101_1	2498.894	252.86	1047088.257	1130.994
fagus	M101	M101_1	2608.22	216.186	1047088.257	1130.994
fagus	M101	M101_1	2758.154	209.919	1047088.257	1130.994
fagus	M101	M101_1	2965.354	311.735	1047088.257	1130.994
fagus	M101	M101_1	2979.931	209.218	1047088.257	1130.994
fagus	M101	M101_1	3173.595	217.134	1047088.257	1130.994
fagus	M101	M101_2	72.269	31.928	1261802.683	880.875
fagus	M101	M101_2	73.332	38.864	1261802.683	880.875
fagus	M101	M101_2	74.395	32.178	1261802.683	880.875
fagus	M101	M101_2	76.52	31.574	1261802.683	880.875
fagus	M101	M101_2	78.646	32.782	1261802.683	880.875
fagus	M101	M101_2	81.834	52.089	1261802.683	880.875
fagus	M101	M101_2	82.897	36.052	1261802.683	880.875
fagus	M101	M101_2	82.897	36.802	1261802.683	880.875
fagus	M101	M101_2	82.897	43.238	1261802.683	880.875
fagus	M101	M101_2	86.086	37.76	1261802.683	880.875
fagus	M101	M101_2	87.148	33.636	1261802.683	880.875
fagus	M101	M101_2	87.148	38.01	1261802.683	880.875
fagus	M101	M101_2	89.274	56.109	1261802.683	880.875
fagus	M101	M101_2	91.399	34.594	1261802.683	880.875
fagus	M101	M101_2	94.588	36.302	1261802.683	880.875
fagus	M101	M101_2	94.588	68.126	1261802.683	880.875
fagus	M101	M101_2	100.964	38.364	1261802.683	880.875
fagus	M101	M101_2	104.153	36.906	1261802.683	880.875
fagus	M101	M101_2	110.53	40.926	1261802.683	880.875
fagus	M101	M101_2	117.969	77.728	1261802.683	880.875
fagus	M101	M101_2	120.095	43.695	1261802.683	880.875
fagus	M101	M101_2	130.722	44.549	1261802.683	880.875
fagus	M101	M101_2	131.785	43.341	1261802.683	880.875
fagus	M101	M101_2	136.036	44.195	1261802.683	880.875
fagus	M101	M101_2	140.287	44.549	1261802.683	880.875
fagus	M101	M101_2	154.104	45.903	1261802.683	880.875
fagus	M101	M101_2	156.229	45.903	1261802.683	880.875
fagus	M101	M101_2	160.48	46.257	1261802.683	880.875
fagus	M101	M101_2	161.543	72.604	1261802.683	880.875
fagus	M101	M101_2	167.92	48.673	1261802.683	880.875
fagus	M101	M101_2	175.359	53.047	1261802.683	880.875
fagus	M101	M101_2	190.238	59.128	1261802.683	880.875
fagus	M101	M101_2	193.427	64.71	1261802.683	880.875
fagus	M101	M101_2	199.803	57.17	1261802.683	880.875
fagus	M101	M101_2	205.117	54.755	1261802.683	880.875
fagus	M101	M101_2	211.494	56.816	1261802.683	880.875
fagus	M101	M101_2	214.682	57.67	1261802.683	880.875
fagus	M101	M101_2	217.871	94.93	1261802.683	880.875
fagus	M101	M101_2	218.933	55.359	1261802.683	880.875
fagus	M101	M101_2	219.996	59.128	1261802.683	880.875
fagus	M101	M101_2	221.059	54.504	1261802.683	880.875
fagus	M101	M101_2	229.561	79.289	1261802.683	880.875
fagus	M101	M101_2	247.629	62.648	1261802.683	880.875
fagus	M101	M101_2	249.754	60.233	1261802.683	880.875
fagus	M101	M101_2	255.068	69.688	1261802.683	880.875
fagus	M101	M101_2	258.257	60.336	1261802.683	880.875
fagus	M101	M101_2	261.445	64.21	1261802.683	880.875
fagus	M101	M101_2	269.947	64.96	1261802.683	880.875
fagus	M101	M101_2	275.261	62.648	1261802.683	880.875
fagus	M101	M101_2	275.261	63.856	1261802.683	880.875
fagus	M101	M101_2	276.324	62.648	1261802.683	880.875
fagus	M101	M101_2	279.512	74.665	1261802.683	880.875
fagus	M101	M101_2	296.517	75.77	1261802.683	880.875
fagus	M101	M101_2	319.898	89.348	1261802.683	880.875
fagus	M101	M101_2	323.086	67.626	1261802.683	880.875
fagus	M101	M101_2	325.212	67.626	1261802.683	880.875
fagus	M101	M101_2	328.4	69.438	1261802.683	880.875
fagus	M101	M101_2	345.405	69.688	1261802.683	880.875
fagus	M101	M101_2	351.781	69.688	1261802.683	880.875
fagus	M101	M101_2	358.158	72.604	1261802.683	880.875
fagus	M101	M101_2	367.723	74.165	1261802.683	880.875
fagus	M101	M101_2	377.288	73.458	1261802.683	880.875
fagus	M101	M101_2	381.539	80.497	1261802.683	880.875
fagus	M101	M101_2	381.539	92.161	1261802.683	880.875
fagus	M101	M101_2	385.791	75.269	1261802.683	880.875
fagus	M101	M101_2	388.979	73.811	1261802.683	880.875
fagus	M101	M101_2	404.921	75.519	1261802.683	880.875
fagus	M101	M101_2	414.486	79.393	1261802.683	880.875
fagus	M101	M101_2	428.302	77.228	1261802.683	880.875
fagus	M101	M101_2	431.49	96.638	1261802.683	880.875
fagus	M101	M101_2	444.244	79.289	1261802.683	880.875
fagus	M101	M101_2	464.437	84.121	1261802.683	880.875
fagus	M101	M101_2	469.751	80.997	1261802.683	880.875
fagus	M101	M101_2	471.876	81.955	1261802.683	880.875
fagus	M101	M101_2	479.316	99.554	1261802.683	880.875
fagus	M101	M101_2	499.508	84.017	1261802.683	880.875
fagus	M101	M101_2	525.015	86.329	1261802.683	880.875
fagus	M101	M101_2	538.831	87.537	1261802.683	880.875
fagus	M101	M101_2	550.522	89.348	1261802.683	880.875
fagus	M101	M101_2	628.105	139.876	1261802.683	880.875
fagus	M101	M101_2	634.482	101.366	1261802.683	880.875
fagus	M101	M101_2	635.545	107.197	1261802.683	880.875
fagus	M101	M101_2	670.617	144.603	1261802.683	880.875
fagus	M101	M101_2	671.679	107.094	1261802.683	880.875
fagus	M101	M101_2	684.433	99.804	1261802.683	880.875
fagus	M101	M101_2	688.684	100.658	1261802.683	880.875
fagus	M101	M101_2	688.684	104.178	1261802.683	880.875
fagus	M101	M101_2	699.312	103.678	1261802.683	880.875
fagus	M101	M101_2	701.437	101.012	1261802.683	880.875
fagus	M101	M101_2	704.626	99.908	1261802.683	880.875
fagus	M101	M101_2	706.751	117.403	1261802.683	880.875
fagus	M101	M101_2	726.944	105.386	1261802.683	880.875
fagus	M101	M101_2	731.195	107.948	1261802.683	880.875
fagus	M101	M101_2	733.321	103.324	1261802.683	880.875
fagus	M101	M101_2	734.384	102.116	1261802.683	880.875
fagus	M101	M101_2	737.572	110.01	1261802.683	880.875
fagus	M101	M101_2	752.451	102.22	1261802.683	880.875
fagus	M101	M101_2	773.707	107.197	1261802.683	880.875
fagus	M101	M101_2	782.209	120.069	1261802.683	880.875
fagus	M101	M101_2	784.335	108.051	1261802.683	880.875
fagus	M101	M101_2	811.967	108.051	1261802.683	880.875
fagus	M101	M101_2	835.348	108.405	1261802.683	880.875
fagus	M101	M101_2	839.599	114.237	1261802.683	880.875
fagus	M101	M101_2	848.102	112.675	1261802.683	880.875
fagus	M101	M101_2	854.478	118.964	1261802.683	880.875
fagus	M101	M101_2	861.918	112.779	1261802.683	880.875
fagus	M101	M101_2	869.357	116.549	1261802.683	880.875
fagus	M101	M101_2	879.985	112.675	1261802.683	880.875
fagus	M101	M101_2	882.111	144.603	1261802.683	880.875
fagus	M101	M101_2	886.362	113.633	1261802.683	880.875
fagus	M101	M101_2	891.676	141.187	1261802.683	880.875
fagus	M101	M101_2	899.115	135.959	1261802.683	880.875
fagus	M101	M101_2	901.241	113.029	1261802.683	880.875
fagus	M101	M101_2	906.555	113.383	1261802.683	880.875
fagus	M101	M101_2	906.555	116.195	1261802.683	880.875
fagus	M101	M101_2	908.68	118.611	1261802.683	880.875
fagus	M101	M101_2	909.743	166.679	1261802.683	880.875
fagus	M101	M101_2	918.245	117.757	1261802.683	880.875
fagus	M101	M101_2	922.496	120.422	1261802.683	880.875
fagus	M101	M101_2	928.873	116.049	1261802.683	880.875
fagus	M101	M101_2	929.936	123.588	1261802.683	880.875
fagus	M101	M101_2	935.25	124.089	1261802.683	880.875
fagus	M101	M101_2	945.878	135.252	1261802.683	880.875
fagus	M101	M101_2	951.192	120.569	1261802.683	880.875
fagus	M101	M101_2	952.254	182.216	1261802.683	880.875
fagus	M101	M101_2	953.317	120.069	1261802.683	880.875
fagus	M101	M101_2	955.443	119.965	1261802.683	880.875
fagus	M101	M101_2	958.631	118.611	1261802.683	880.875
fagus	M101	M101_2	988.389	127.212	1261802.683	880.875
fagus	M101	M101_2	1007.519	160.14	1261802.683	880.875
fagus	M101	M101_2	1045.779	140.73	1261802.683	880.875
fagus	M101	M101_2	1055.344	124.796	1261802.683	880.875
fagus	M101	M101_2	1080.851	126.254	1261802.683	880.875
fagus	M101	M101_2	1087.228	124.192	1261802.683	880.875
fagus	M101	M101_2	1096.793	131.836	1261802.683	880.875
fagus	M101	M101_2	1104.233	167.18	1261802.683	880.875
fagus	M101	M101_2	1109.546	131.482	1261802.683	880.875
fagus	M101	M101_2	1116.986	130.878	1261802.683	880.875
fagus	M101	M101_2	1123.363	128.566	1261802.683	880.875
fagus	M101	M101_2	1137.179	130.024	1261802.683	880.875
fagus	M101	M101_2	1138.242	128.316	1261802.683	880.875
fagus	M101	M101_2	1143.556	129.316	1261802.683	880.875
fagus	M101	M101_2	1150.995	195.795	1261802.683	880.875
fagus	M101	M101_2	1162.686	131.836	1261802.683	880.875
fagus	M101	M101_2	1168	133.647	1261802.683	880.875
fagus	M101	M101_2	1181.816	137.314	1261802.683	880.875
fagus	M101	M101_2	1191.381	137.667	1261802.683	880.875
fagus	M101	M101_2	1197.758	141.334	1261802.683	880.875
fagus	M101	M101_2	1214.762	135.959	1261802.683	880.875
fagus	M101	M101_2	1220.076	133.294	1261802.683	880.875
fagus	M101	M101_2	1221.139	136.209	1261802.683	880.875
fagus	M101	M101_2	1225.39	145.811	1261802.683	880.875
fagus	M101	M101_2	1228.578	152.704	1261802.683	880.875
fagus	M101	M101_2	1228.578	165.014	1261802.683	880.875
fagus	M101	M101_2	1267.901	133.19	1261802.683	880.875
fagus	M101	M101_2	1268.964	139.626	1261802.683	880.875
fagus	M101	M101_2	1279.592	134.044	1261802.683	880.875
fagus	M101	M101_2	1293.408	154.912	1261802.683	880.875
fagus	M101	M101_2	1312.538	141.437	1261802.683	880.875
fagus	M101	M101_2	1323.166	137.667	1261802.683	880.875
fagus	M101	M101_2	1333.794	148.477	1261802.683	880.875
fagus	M101	M101_2	1333.794	159.39	1261802.683	880.875
fagus	M101	M101_2	1336.982	160.951	1261802.683	880.875
fagus	M101	M101_2	1358.238	148.477	1261802.683	880.875
fagus	M101	M101_2	1362.489	140.229	1261802.683	880.875
fagus	M101	M101_2	1377.368	166.679	1261802.683	880.875
fagus	M101	M101_2	1379.494	141.687	1261802.683	880.875
fagus	M101	M101_2	1383.745	140.333	1261802.683	880.875
fagus	M101	M101_2	1398.624	144.353	1261802.683	880.875
fagus	M101	M101_2	1416.691	152.35	1261802.683	880.875
fagus	M101	M101_2	1418.817	141.895	1261802.683	880.875
fagus	M101	M101_2	1439.009	144.603	1261802.683	880.875
fagus	M101	M101_2	1448.575	169.949	1261802.683	880.875
fagus	M101	M101_2	1451.763	149.434	1261802.683	880.875
fagus	M101	M101_2	1461.328	150.185	1261802.683	880.875
fagus	M101	M101_2	1486.835	165.118	1261802.683	880.875
fagus	M101	M101_2	1494.274	159.64	1261802.683	880.875
fagus	M101	M101_2	1524.032	153.101	1261802.683	880.875
fagus	M101	M101_2	1529.346	173.158	1261802.683	880.875
fagus	M101	M101_2	1541.037	163.16	1261802.683	880.875
fagus	M101	M101_2	1547.413	147.623	1261802.683	880.875
fagus	M101	M101_2	1552.727	148.934	1261802.683	880.875
fagus	M101	M101_2	1555.916	159.536	1261802.683	880.875
fagus	M101	M101_2	1568.669	153.601	1261802.683	880.875
fagus	M101	M101_2	1571.857	147.623	1261802.683	880.875
fagus	M101	M101_2	1571.857	173.115	1261802.683	880.875
fagus	M101	M101_2	1575.046	155.016	1261802.683	880.875
fagus	M101	M101_2	1576.109	165.575	1261802.683	880.875
fagus	M101	M101_2	1584.611	162.159	1261802.683	880.875
fagus	M101	M101_2	1587.799	151.143	1261802.683	880.875
fagus	M101	M101_2	1596.302	168.284	1261802.683	880.875
fagus	M101	M101_2	1605.867	158.536	1261802.683	880.875
fagus	M101	M101_2	1616.494	160.244	1261802.683	880.875
fagus	M101	M101_2	1638.813	177.635	1261802.683	880.875
fagus	M101	M101_2	1642.001	160.994	1261802.683	880.875
fagus	M101	M101_2	1650.503	154.912	1261802.683	880.875
fagus	M101	M101_2	1663.257	156.017	1261802.683	880.875
fagus	M101	M101_2	1669.634	166.679	1261802.683	880.875
fagus	M101	M101_2	1677.073	160.244	1261802.683	880.875
fagus	M101	M101_2	1682.387	163.91	1261802.683	880.875
fagus	M101	M101_2	1690.889	179.551	1261802.683	880.875
fagus	M101	M101_2	1691.952	159.39	1261802.683	880.875
fagus	M101	M101_2	1700.454	157.224	1261802.683	880.875
fagus	M101	M101_2	1712.145	159.39	1261802.683	880.875
fagus	M101	M101_2	1731.275	178.843	1261802.683	880.875
fagus	M101	M101_2	1750.405	194.88	1261802.683	880.875
fagus	M101	M101_2	1752.531	196.442	1261802.683	880.875
fagus	M101	M101_2	1767.41	170.096	1261802.683	880.875
fagus	M101	M101_2	1782.289	221.581	1261802.683	880.875
fagus	M101	M101_2	1833.302	170.199	1261802.683	880.875
fagus	M101	M101_2	1854.558	174.219	1261802.683	880.875
fagus	M101	M101_2	1899.195	168.845	1261802.683	880.875
fagus	M101	M101_2	1906.634	170.803	1261802.683	880.875
fagus	M101	M101_2	2006.536	187.444	1261802.683	880.875
fagus	M101	M101_2	2017.164	184.278	1261802.683	880.875
fagus	M101	M101_2	2019.29	177.989	1261802.683	880.875
fagus	M101	M101_2	2071.366	199.962	1261802.683	880.875
fagus	M101	M101_2	2078.805	177.843	1261802.683	880.875
fagus	M101	M101_2	2088.37	188.652	1261802.683	880.875
fagus	M101	M101_2	2120.254	183.424	1261802.683	880.875
fagus	M101	M101_2	2137.259	192.068	1261802.683	880.875
fagus	M101	M101_2	2170.205	174.927	1261802.683	880.875
fagus	M101	M101_2	2175.519	182.363	1261802.683	880.875
fagus	M101	M101_2	2191.461	219.873	1261802.683	880.875
fagus	M101	M101_2	2306.241	231.536	1261802.683	880.875
fagus	M101	M101_2	2324.309	261.006	1261802.683	880.875
fagus	M101	M101_2	2353.004	267.191	1261802.683	880.875
fagus	M101	M101_2	2377.448	210.668	1261802.683	880.875
fagus	M101	M101_2	2378.511	211.125	1261802.683	880.875
fagus	M101	M101_2	2415.708	202.878	1261802.683	880.875
fagus	M101	M101_2	2478.412	225.454	1261802.683	880.875
fagus	M101	M101_2	2540.054	213.791	1261802.683	880.875
fagus	M101	M101_2	2617.637	218.665	1261802.683	880.875
fagus	M101	M101_2	2643.144	207.001	1261802.683	880.875
fagus	M101	M101_2	2689.906	203.585	1261802.683	880.875
fagus	M101	M101_2	2855.701	342.107	1261802.683	880.875
fagus	M101	M101_2	3363.711	271.211	1261802.683	880.875
fagus	M101	M101_3	72.884	44.94	1173497.814	1118.425
fagus	M101	M101_3	76.008	52.753	1173497.814	1118.425
fagus	M101	M101_3	77.049	33.045	1173497.814	1118.425
fagus	M101	M101_3	77.049	35.581	1173497.814	1118.425
fagus	M101	M101_3	85.379	35.581	1173497.814	1118.425
fagus	M101	M101_3	88.502	35.086	1173497.814	1118.425
fagus	M101	M101_3	91.626	46.981	1173497.814	1118.425
fagus	M101	M101_3	95.791	37.725	1173497.814	1118.425
fagus	M101	M101_3	97.873	40.858	1173497.814	1118.425
fagus	M101	M101_3	98.915	39.415	1173497.814	1118.425
fagus	M101	M101_3	100.997	49.517	1173497.814	1118.425
fagus	M101	M101_3	109.327	43.744	1173497.814	1118.425
fagus	M101	M101_3	124.945	47.228	1173497.814	1118.425
fagus	M101	M101_3	128.068	44.94	1173497.814	1118.425
fagus	M101	M101_3	129.11	46.733	1173497.814	1118.425
fagus	M101	M101_3	131.192	43.847	1173497.814	1118.425
fagus	M101	M101_3	136.398	43.497	1173497.814	1118.425
fagus	M101	M101_3	136.398	44.94	1173497.814	1118.425
fagus	M101	M101_3	144.728	56.484	1173497.814	1118.425
fagus	M101	M101_3	147.851	52.258	1173497.814	1118.425
fagus	M101	M101_3	152.016	46.981	1173497.814	1118.425
fagus	M101	M101_3	155.14	67.431	1173497.814	1118.425
fagus	M101	M101_3	160.346	48.424	1173497.814	1118.425
fagus	M101	M101_3	162.428	50.464	1173497.814	1118.425
fagus	M101	M101_3	164.511	49.619	1173497.814	1118.425
fagus	M101	M101_3	169.717	57.432	1173497.814	1118.425
fagus	M101	M101_3	170.758	54.794	1173497.814	1118.425
fagus	M101	M101_3	187.417	52.155	1173497.814	1118.425
fagus	M101	M101_3	187.417	78.83	1173497.814	1118.425
fagus	M101	M101_3	206.159	52.505	1173497.814	1118.425
fagus	M101	M101_3	215.53	58.875	1173497.814	1118.425
fagus	M101	M101_3	232.189	59.721	1173497.814	1118.425
fagus	M101	M101_3	232.189	60.071	1173497.814	1118.425
fagus	M101	M101_3	237.395	58.773	1173497.814	1118.425
fagus	M101	M101_3	242.601	61.411	1173497.814	1118.425
fagus	M101	M101_3	253.013	59.721	1173497.814	1118.425
fagus	M101	M101_3	254.054	62.359	1173497.814	1118.425
fagus	M101	M101_3	258.219	62.009	1173497.814	1118.425
fagus	M101	M101_3	258.219	67.038	1173497.814	1118.425
fagus	M101	M101_3	264.466	67.884	1173497.814	1118.425
fagus	M101	M101_3	265.507	62.607	1173497.814	1118.425
fagus	M101	M101_3	269.672	65.595	1173497.814	1118.425
fagus	M101	M101_3	274.878	64.297	1173497.814	1118.425
fagus	M101	M101_3	278.002	65.493	1173497.814	1118.425
fagus	M101	M101_3	280.084	67.781	1173497.814	1118.425
fagus	M101	M101_3	280.084	75.099	1173497.814	1118.425
fagus	M101	M101_3	288.414	63.802	1173497.814	1118.425
fagus	M101	M101_3	297.785	70.172	1173497.814	1118.425
fagus	M101	M101_3	310.279	101.177	1173497.814	1118.425
fagus	M101	M101_3	314.444	67.286	1173497.814	1118.425
fagus	M101	M101_3	330.062	76.542	1173497.814	1118.425
fagus	M101	M101_3	352.969	90.477	1173497.814	1118.425
fagus	M101	M101_3	360.257	82.314	1173497.814	1118.425
fagus	M101	M101_3	361.298	83.262	1173497.814	1118.425
fagus	M101	M101_3	370.669	74.254	1173497.814	1118.425
fagus	M101	M101_3	372.752	72.213	1173497.814	1118.425
fagus	M101	M101_3	373.793	94.704	1173497.814	1118.425
fagus	M101	M101_3	382.122	108.392	1173497.814	1118.425
fagus	M101	M101_3	395.658	77.985	1173497.814	1118.425
fagus	M101	M101_3	401.905	77.387	1173497.814	1118.425
fagus	M101	M101_3	417.523	74.749	1173497.814	1118.425
fagus	M101	M101_3	417.523	76.645	1173497.814	1118.425
fagus	M101	M101_3	423.771	80.026	1173497.814	1118.425
fagus	M101	M101_3	423.771	95.9	1173497.814	1118.425
fagus	M101	M101_3	426.894	83.262	1173497.814	1118.425
fagus	M101	M101_3	437.306	81.221	1173497.814	1118.425
fagus	M101	M101_3	444.595	80.026	1173497.814	1118.425
fagus	M101	M101_3	446.677	91.92	1173497.814	1118.425
fagus	M101	M101_3	456.048	93.714	1173497.814	1118.425
fagus	M101	M101_3	465.419	83.757	1173497.814	1118.425
fagus	M101	M101_3	483.119	81.819	1173497.814	1118.425
fagus	M101	M101_3	494.573	83.757	1173497.814	1118.425
fagus	M101	M101_3	497.696	86.643	1173497.814	1118.425
fagus	M101	M101_3	499.779	84.458	1173497.814	1118.425
fagus	M101	M101_3	532.056	110.288	1173497.814	1118.425
fagus	M101	M101_3	538.303	89.034	1173497.814	1118.425
fagus	M101	M101_3	540.386	94.209	1173497.814	1118.425
fagus	M101	M101_3	544.551	109.69	1173497.814	1118.425
fagus	M101	M101_3	548.715	96.002	1173497.814	1118.425
fagus	M101	M101_3	563.292	97.095	1173497.814	1118.425
fagus	M101	M101_3	573.704	105.258	1173497.814	1118.425
fagus	M101	M101_3	586.199	98.888	1173497.814	1118.425
fagus	M101	M101_3	591.405	92.518	1173497.814	1118.425
fagus	M101	M101_3	618.476	94.807	1173497.814	1118.425
fagus	M101	M101_3	619.517	125.461	1173497.814	1118.425
fagus	M101	M101_3	632.012	127.749	1173497.814	1118.425
fagus	M101	M101_3	634.094	152.136	1173497.814	1118.425
fagus	M101	M101_3	640.342	100.929	1173497.814	1118.425
fagus	M101	M101_3	652.836	102.269	1173497.814	1118.425
fagus	M101	M101_3	667.413	136.51	1173497.814	1118.425
fagus	M101	M101_3	669.495	98.538	1173497.814	1118.425
fagus	M101	M101_3	669.495	102.372	1173497.814	1118.425
fagus	M101	M101_3	688.237	102.124	1173497.814	1118.425
fagus	M101	M101_3	698.649	117.998	1173497.814	1118.425
fagus	M101	M101_3	701.773	99.136	1173497.814	1118.425
fagus	M101	M101_3	704.896	99.981	1173497.814	1118.425
fagus	M101	M101_3	710.102	109.835	1173497.814	1118.425
fagus	M101	M101_3	723.638	100.579	1173497.814	1118.425
fagus	M101	M101_3	737.174	182.398	1173497.814	1118.425
fagus	M101	M101_3	743.421	109.69	1173497.814	1118.425
fagus	M101	M101_3	747.586	103.217	1173497.814	1118.425
fagus	M101	M101_3	779.863	134.222	1173497.814	1118.425
fagus	M101	M101_3	794.44	107.897	1173497.814	1118.425
fagus	M101	M101_3	801.728	129.79	1173497.814	1118.425
fagus	M101	M101_3	804.852	111.628	1173497.814	1118.425
fagus	M101	M101_3	815.264	120.884	1173497.814	1118.425
fagus	M101	M101_3	825.676	108.494	1173497.814	1118.425
fagus	M101	M101_3	841.294	111.381	1173497.814	1118.425
fagus	M101	M101_3	845.459	125.811	1173497.814	1118.425
fagus	M101	M101_3	846.5	122.327	1173497.814	1118.425
fagus	M101	M101_3	850.665	131.583	1173497.814	1118.425
fagus	M101	M101_3	854.83	111.978	1173497.814	1118.425
fagus	M101	M101_3	854.83	113.319	1173497.814	1118.425
fagus	M101	M101_3	855.871	114.762	1173497.814	1118.425
fagus	M101	M101_3	873.572	126.409	1173497.814	1118.425
fagus	M101	M101_3	876.695	121.482	1173497.814	1118.425
fagus	M101	M101_3	888.148	120.534	1173497.814	1118.425
fagus	M101	M101_3	890.231	118.493	1173497.814	1118.425
fagus	M101	M101_3	894.396	112.824	1173497.814	1118.425
fagus	M101	M101_3	898.561	135.912	1173497.814	1118.425
fagus	M101	M101_3	933.962	124.863	1173497.814	1118.425
fagus	M101	M101_3	940.209	133.026	1173497.814	1118.425
fagus	M101	M101_3	941.25	145.766	1173497.814	1118.425
fagus	M101	M101_3	944.374	116.905	1173497.814	1118.425
fagus	M101	M101_3	944.374	117.503	1173497.814	1118.425
fagus	M101	M101_3	944.374	137.108	1173497.814	1118.425
fagus	M101	M101_3	945.415	149.993	1173497.814	1118.425
fagus	M101	M101_3	953.744	117.75	1173497.814	1118.425
fagus	M101	M101_3	963.115	120.739	1173497.814	1118.425
fagus	M101	M101_3	966.239	115.957	1173497.814	1118.425
fagus	M101	M101_3	986.022	122.925	1173497.814	1118.425
fagus	M101	M101_3	992.269	117.998	1173497.814	1118.425
fagus	M101	M101_3	1003.722	129.047	1173497.814	1118.425
fagus	M101	M101_3	1012.052	123.275	1173497.814	1118.425
fagus	M101	M101_3	1020.382	131.336	1173497.814	1118.425
fagus	M101	M101_3	1027.67	126.759	1173497.814	1118.425
fagus	M101	M101_3	1030.794	124.718	1173497.814	1118.425
fagus	M101	M101_3	1030.794	125.914	1173497.814	1118.425
fagus	M101	M101_3	1034.958	121.73	1173497.814	1118.425
fagus	M101	M101_3	1034.958	127.954	1173497.814	1118.425
fagus	M101	M101_3	1038.082	146.612	1173497.814	1118.425
fagus	M101	M101_3	1040.165	128.45	1173497.814	1118.425
fagus	M101	M101_3	1041.206	127.109	1173497.814	1118.425
fagus	M101	M101_3	1059.947	144.921	1173497.814	1118.425
fagus	M101	M101_3	1088.06	130.841	1173497.814	1118.425
fagus	M101	M101_3	1094.307	126.306	1173497.814	1118.425
fagus	M101	M101_3	1099.513	133.479	1173497.814	1118.425
fagus	M101	M101_3	1113.049	136.365	1173497.814	1118.425
fagus	M101	M101_3	1126.585	131.438	1173497.814	1118.425
fagus	M101	M101_3	1129.708	132.779	1173497.814	1118.425
fagus	M101	M101_3	1134.914	136.758	1173497.814	1118.425
fagus	M101	M101_3	1136.997	132.181	1173497.814	1118.425
fagus	M101	M101_3	1146.367	133.624	1173497.814	1118.425
fagus	M101	M101_3	1157.821	144.673	1173497.814	1118.425
fagus	M101	M101_3	1158.862	139.849	1173497.814	1118.425
fagus	M101	M101_3	1159.903	157.311	1173497.814	1118.425
fagus	M101	M101_3	1168.233	171.844	1173497.814	1118.425
fagus	M101	M101_3	1173.439	168.958	1173497.814	1118.425
fagus	M101	M101_3	1178.645	138.799	1173497.814	1118.425
fagus	M101	M101_3	1193.222	144.426	1173497.814	1118.425
fagus	M101	M101_3	1213.005	137.005	1173497.814	1118.425
fagus	M101	M101_3	1224.458	137.21	1173497.814	1118.425
fagus	M101	M101_3	1226.54	134.82	1173497.814	1118.425
fagus	M101	M101_3	1227.582	174.833	1173497.814	1118.425
fagus	M101	M101_3	1233.829	136.365	1173497.814	1118.425
fagus	M101	M101_3	1235.911	152.631	1173497.814	1118.425
fagus	M101	M101_3	1251.529	144.323	1173497.814	1118.425
fagus	M101	M101_3	1266.106	134.572	1173497.814	1118.425
fagus	M101	M101_3	1285.889	189.861	1173497.814	1118.425
fagus	M101	M101_3	1311.919	145.271	1173497.814	1118.425
fagus	M101	M101_3	1312.96	149.848	1173497.814	1118.425
fagus	M101	M101_3	1312.96	151.146	1173497.814	1118.425
fagus	M101	M101_3	1325.455	159.702	1173497.814	1118.425
fagus	M101	M101_3	1332.743	162.545	1173497.814	1118.425
fagus	M101	M101_3	1334.826	138.901	1173497.814	1118.425
fagus	M101	M101_3	1335.867	145.869	1173497.814	1118.425
fagus	M101	M101_3	1337.949	146.817	1173497.814	1118.425
fagus	M101	M101_3	1340.032	139.396	1173497.814	1118.425
fagus	M101	M101_3	1348.361	148.507	1173497.814	1118.425
fagus	M101	M101_3	1376.474	149.848	1173497.814	1118.425
fagus	M101	M101_3	1380.639	150.796	1173497.814	1118.425
fagus	M101	M101_3	1385.845	182.646	1173497.814	1118.425
fagus	M101	M101_3	1388.968	142.488	1173497.814	1118.425
fagus	M101	M101_3	1399.38	162.238	1173497.814	1118.425
fagus	M101	M101_3	1400.422	147.662	1173497.814	1118.425
fagus	M101	M101_3	1403.545	156.816	1173497.814	1118.425
fagus	M101	M101_3	1407.71	149.25	1173497.814	1118.425
fagus	M101	M101_3	1407.71	172.792	1173497.814	1118.425
fagus	M101	M101_3	1411.875	187.923	1173497.814	1118.425
fagus	M101	M101_3	1412.916	152.837	1173497.814	1118.425
fagus	M101	M101_3	1423.328	160.299	1173497.814	1118.425
fagus	M101	M101_3	1425.411	141.89	1173497.814	1118.425
fagus	M101	M101_3	1429.575	144.921	1173497.814	1118.425
fagus	M101	M101_3	1433.74	152.239	1173497.814	1118.425
fagus	M101	M101_3	1469.141	144.673	1173497.814	1118.425
fagus	M101	M101_3	1473.306	166.422	1173497.814	1118.425
fagus	M101	M101_3	1475.388	149.848	1173497.814	1118.425
fagus	M101	M101_3	1483.718	149.6	1173497.814	1118.425
fagus	M101	M101_3	1483.718	150.693	1173497.814	1118.425
fagus	M101	M101_3	1485.801	169.555	1173497.814	1118.425
fagus	M101	M101_3	1487.883	182.048	1173497.814	1118.425
fagus	M101	M101_3	1510.789	162.34	1173497.814	1118.425
fagus	M101	M101_3	1515.996	155.825	1173497.814	1118.425
fagus	M101	M101_3	1517.037	161.64	1173497.814	1118.425
fagus	M101	M101_3	1520.16	154.775	1173497.814	1118.425
fagus	M101	M101_3	1525.366	156.568	1173497.814	1118.425
fagus	M101	M101_3	1548.273	168.958	1173497.814	1118.425
fagus	M101	M101_3	1552.438	151.744	1173497.814	1118.425
fagus	M101	M101_3	1561.809	173.389	1173497.814	1118.425
fagus	M101	M101_3	1563.891	197.179	1173497.814	1118.425
fagus	M101	M101_3	1574.303	154.775	1173497.814	1118.425
fagus	M101	M101_3	1579.509	202.353	1173497.814	1118.425
fagus	M101	M101_3	1606.58	154.527	1173497.814	1118.425
fagus	M101	M101_3	1616.992	204.889	1173497.814	1118.425
fagus	M101	M101_3	1625.322	158.114	1173497.814	1118.425
fagus	M101	M101_3	1639.899	155.125	1173497.814	1118.425
fagus	M101	M101_3	1658.641	158.011	1173497.814	1118.425
fagus	M101	M101_3	1662.806	158.114	1173497.814	1118.425
fagus	M101	M101_3	1684.671	176.028	1173497.814	1118.425
fagus	M101	M101_3	1709.66	166.174	1173497.814	1118.425
fagus	M101	M101_3	1726.319	165.824	1173497.814	1118.425
fagus	M101	M101_3	1726.319	237.337	1173497.814	1118.425
fagus	M101	M101_3	1736.731	176.131	1173497.814	1118.425
fagus	M101	M101_3	1762.761	169.658	1173497.814	1118.425
fagus	M101	M101_3	1775.256	161.247	1173497.814	1118.425
fagus	M101	M101_3	1782.544	193.097	1173497.814	1118.425
fagus	M101	M101_3	1784.627	163.886	1173497.814	1118.425
fagus	M101	M101_3	1792.956	179.759	1173497.814	1118.425
fagus	M101	M101_3	1797.121	168.71	1173497.814	1118.425
fagus	M101	M101_3	1810.657	228.926	1173497.814	1118.425
fagus	M101	M101_3	1884.582	176.028	1173497.814	1118.425
fagus	M101	M101_3	1930.395	168.565	1173497.814	1118.425
fagus	M101	M101_3	1936.643	199.817	1173497.814	1118.425
fagus	M101	M101_3	1978.291	243.151	1173497.814	1118.425
fagus	M101	M101_3	1982.456	180.707	1173497.814	1118.425
fagus	M101	M101_3	1984.538	169.06	1173497.814	1118.425
fagus	M101	M101_3	1984.538	184.686	1173497.814	1118.425
fagus	M101	M101_3	1987.662	171.596	1173497.814	1118.425
fagus	M101	M101_3	1990.785	170.853	1173497.814	1118.425
fagus	M101	M101_3	2066.793	179.759	1173497.814	1118.425
fagus	M101	M101_3	2107.4	177.616	1173497.814	1118.425
fagus	M101	M101_3	2140.719	177.326	1173497.814	1118.425
fagus	M101	M101_3	2187.573	183.593	1173497.814	1118.425
fagus	M101	M101_3	2239.633	186.975	1173497.814	1118.425
fagus	M101	M101_3	2254.21	246.943	1173497.814	1118.425
fagus	M101	M101_3	2313.559	180.605	1173497.814	1118.425
fagus	M101	M101_3	2313.559	252.57	1173497.814	1118.425
fagus	M101	M101_3	2449.957	192.747	1173497.814	1118.425
fagus	M101	M101_3	2559.284	205.239	1173497.814	1118.425
fagus	M101	M101_3	2617.591	310.497	1173497.814	1118.425
fagus	M101	M101_3	2690.476	227.585	1173497.814	1118.425
fagus	M101	M101_3	3238.15	260.486	1173497.814	1118.425
fagus	M102	M102_1	70.802	30.159	871138.2416	670.543
fagus	M102	M102_1	72.884	37.725	871138.2416	670.543
fagus	M102	M102_1	72.884	65.143	871138.2416	670.543
fagus	M102	M102_1	73.926	32.695	871138.2416	670.543
fagus	M102	M102_1	77.049	36.179	871138.2416	670.543
fagus	M102	M102_1	85.379	33.643	871138.2416	670.543
fagus	M102	M102_1	86.42	39.065	871138.2416	670.543
fagus	M102	M102_1	92.667	37.127	871138.2416	670.543
fagus	M102	M102_1	98.915	44.342	871138.2416	670.543
fagus	M102	M102_1	117.656	39.415	871138.2416	670.543
fagus	M102	M102_1	120.78	41.106	871138.2416	670.543
fagus	M102	M102_1	125.986	46.033	871138.2416	670.543
fagus	M102	M102_1	134.316	49.619	871138.2416	670.543
fagus	M102	M102_1	142.645	47.228	871138.2416	670.543
fagus	M102	M102_1	157.222	50.464	871138.2416	670.543
fagus	M102	M102_1	163.469	71.965	871138.2416	670.543
fagus	M102	M102_1	165.552	49.517	871138.2416	670.543
fagus	M102	M102_1	180.129	56.237	871138.2416	670.543
fagus	M102	M102_1	198.87	55.391	871138.2416	670.543
fagus	M102	M102_1	206.159	63.102	871138.2416	670.543
fagus	M102	M102_1	225.942	62.009	871138.2416	670.543
fagus	M102	M102_1	234.271	76.79	871138.2416	670.543
fagus	M102	M102_1	238.436	64.05	871138.2416	670.543
fagus	M102	M102_1	247.807	65.143	871138.2416	670.543
fagus	M102	M102_1	249.889	72.11	871138.2416	670.543
fagus	M102	M102_1	267.59	69.224	871138.2416	670.543
fagus	M102	M102_1	275.92	61.164	871138.2416	670.543
fagus	M102	M102_1	308.197	71.017	871138.2416	670.543
fagus	M102	M102_1	318.609	79.676	871138.2416	670.543
fagus	M102	M102_1	327.98	68.626	871138.2416	670.543
fagus	M102	M102_1	343.598	71.265	871138.2416	670.543
fagus	M102	M102_1	344.639	70.172	871138.2416	670.543
fagus	M102	M102_1	345.68	72.708	871138.2416	670.543
fagus	M102	M102_1	351.928	79.676	871138.2416	670.543
fagus	M102	M102_1	352.969	73.801	871138.2416	670.543
fagus	M102	M102_1	352.969	99.981	871138.2416	670.543
fagus	M102	M102_1	360.257	76.192	871138.2416	670.543
fagus	M102	M102_1	362.34	72.213	871138.2416	670.543
fagus	M102	M102_1	370.669	73.058	871138.2416	670.543
fagus	M102	M102_1	390.452	77.635	871138.2416	670.543
fagus	M102	M102_1	445.636	83.51	871138.2416	670.543
fagus	M102	M102_1	451.883	83.51	871138.2416	670.543
fagus	M102	M102_1	453.966	80.026	871138.2416	670.543
fagus	M102	M102_1	468.543	85.551	871138.2416	670.543
fagus	M102	M102_1	470.625	85.696	871138.2416	670.543
fagus	M102	M102_1	477.913	84.953	871138.2416	670.543
fagus	M102	M102_1	491.449	82.067	871138.2416	670.543
fagus	M102	M102_1	497.696	84.5	871138.2416	670.543
fagus	M102	M102_1	497.696	86.148	871138.2416	670.543
fagus	M102	M102_1	502.902	84.005	871138.2416	670.543
fagus	M102	M102_1	506.026	88.087	871138.2416	670.543
fagus	M102	M102_1	526.85	106.846	871138.2416	670.543
fagus	M102	M102_1	531.015	98.435	871138.2416	670.543
fagus	M102	M102_1	533.097	104.31	871138.2416	670.543
fagus	M102	M102_1	583.075	98.188	871138.2416	670.543
fagus	M102	M102_1	594.528	92.766	871138.2416	670.543
fagus	M102	M102_1	603.899	93.116	871138.2416	670.543
fagus	M102	M102_1	612.229	116.452	871138.2416	670.543
fagus	M102	M102_1	630.971	98.188	871138.2416	670.543
fagus	M102	M102_1	657.001	111.773	871138.2416	670.543
fagus	M102	M102_1	664.289	103.362	871138.2416	670.543
fagus	M102	M102_1	687.196	99.383	871138.2416	670.543
fagus	M102	M102_1	697.608	99.981	871138.2416	670.543
fagus	M102	M102_1	698.649	99.734	871138.2416	670.543
fagus	M102	M102_1	700.731	113.814	871138.2416	670.543
fagus	M102	M102_1	710.102	116.948	871138.2416	670.543
fagus	M102	M102_1	715.308	104.558	871138.2416	670.543
fagus	M102	M102_1	729.885	102.269	871138.2416	670.543
fagus	M102	M102_1	750.709	106.351	871138.2416	670.543
fagus	M102	M102_1	773.616	107.794	871138.2416	670.543
fagus	M102	M102_1	802.77	109.237	871138.2416	670.543
fagus	M102	M102_1	816.305	133.522	871138.2416	670.543
fagus	M102	M102_1	821.511	110.928	871138.2416	670.543
fagus	M102	M102_1	823.594	130.14	871138.2416	670.543
fagus	M102	M102_1	844.418	113.916	871138.2416	670.543
fagus	M102	M102_1	870.448	125.956	871138.2416	670.543
fagus	M102	M102_1	878.778	113.319	871138.2416	670.543
fagus	M102	M102_1	898.561	112.969	871138.2416	670.543
fagus	M102	M102_1	901.684	127.152	871138.2416	670.543
fagus	M102	M102_1	905.849	121.234	871138.2416	670.543
fagus	M102	M102_1	948.538	136.51	871138.2416	670.543
fagus	M102	M102_1	951.662	128.45	871138.2416	670.543
fagus	M102	M102_1	982.898	136.613	871138.2416	670.543
fagus	M102	M102_1	992.269	121.132	871138.2416	670.543
fagus	M102	M102_1	1000.599	135.912	871138.2416	670.543
fagus	M102	M102_1	1040.165	129.192	871138.2416	670.543
fagus	M102	M102_1	1114.09	129.44	871138.2416	670.543
fagus	M102	M102_1	1130.749	142.53	871138.2416	670.543
fagus	M102	M102_1	1136.997	131.233	871138.2416	670.543
fagus	M102	M102_1	1147.409	171.101	871138.2416	670.543
fagus	M102	M102_1	1151.574	137.108	871138.2416	670.543
fagus	M102	M102_1	1157.821	142.633	871138.2416	670.543
fagus	M102	M102_1	1179.686	133.026	871138.2416	670.543
fagus	M102	M102_1	1186.975	138.303	871138.2416	670.543
fagus	M102	M102_1	1190.098	142.282	871138.2416	670.543
fagus	M102	M102_1	1218.211	165.226	871138.2416	670.543
fagus	M102	M102_1	1350.444	146.612	871138.2416	670.543
fagus	M102	M102_1	1361.897	214.598	871138.2416	670.543
fagus	M102	M102_1	1362.938	161.742	871138.2416	670.543
fagus	M102	M102_1	1370.227	172.091	871138.2416	670.543
fagus	M102	M102_1	1371.268	144.571	871138.2416	670.543
fagus	M102	M102_1	1380.639	143.58	871138.2416	670.543
fagus	M102	M102_1	1385.845	140.694	871138.2416	670.543
fagus	M102	M102_1	1398.339	145.271	871138.2416	670.543
fagus	M102	M102_1	1451.441	146.612	871138.2416	670.543
fagus	M102	M102_1	1477.471	166.072	871138.2416	670.543
fagus	M102	M102_1	1520.16	147.807	871138.2416	670.543
fagus	M102	M102_1	1540.984	166.319	871138.2416	670.543
fagus	M102	M102_1	1542.026	163.186	871138.2416	670.543
fagus	M102	M102_1	1550.355	155.62	871138.2416	670.543
fagus	M102	M102_1	1597.21	153.827	871138.2416	670.543
fagus	M102	M102_1	1662.806	179.802	871138.2416	670.543
fagus	M102	M102_1	1663.847	154.775	871138.2416	670.543
fagus	M102	M102_1	1668.012	154.877	871138.2416	670.543
fagus	M102	M102_1	1688.836	176.173	871138.2416	670.543
fagus	M102	M102_1	1690.918	188.563	871138.2416	670.543
fagus	M102	M102_1	1710.701	166.669	871138.2416	670.543
fagus	M102	M102_1	1716.948	165.226	871138.2416	670.543
fagus	M102	M102_1	1733.608	186.727	871138.2416	670.543
fagus	M102	M102_1	1741.937	159.949	871138.2416	670.543
fagus	M102	M102_1	1793.997	161.495	871138.2416	670.543
fagus	M102	M102_1	1812.739	173.534	871138.2416	670.543
fagus	M102	M102_1	1816.904	170.153	871138.2416	670.543
fagus	M102	M102_1	1848.14	175.823	871138.2416	670.543
fagus	M102	M102_1	1901.242	163.886	871138.2416	670.543
fagus	M102	M102_1	1913.736	182.398	871138.2416	670.543
fagus	M102	M102_1	1934.56	179.409	871138.2416	670.543
fagus	M102	M102_1	2004.321	172.442	871138.2416	670.543
fagus	M102	M102_1	2037.64	207.075	871138.2416	670.543
fagus	M102	M102_1	2053.258	176.421	871138.2416	670.543
fagus	M102	M102_1	2053.258	187.82	871138.2416	670.543
fagus	M102	M102_1	2119.895	213.795	871138.2416	670.543
fagus	M102	M102_1	2169.873	192.892	871138.2416	670.543
fagus	M102	M102_1	2266.705	183.593	871138.2416	670.543
fagus	M102	M102_1	2350.001	189.263	871138.2416	670.543
fagus	M102	M102_1	2412.474	188.315	871138.2416	670.543
fagus	M102	M102_1	2452.039	206.682	871138.2416	670.543
fagus	M102	M102_1	2592.602	222.556	871138.2416	670.543
fagus	M102	M102_1	2723.794	200.457	871138.2416	670.543
fagus	M102	M102_1	3101.752	283.822	871138.2416	670.543
fagus	M102	M102_1	3230.861	217.484	871138.2416	670.543
fagus	M102	M102_2	70.317	31.392	1120784.878	634.437
fagus	M102	M102_2	71.351	32.336	1120784.878	634.437
fagus	M102	M102_2	72.386	37.246	1120784.878	634.437
fagus	M102	M102_2	73.42	33.774	1120784.878	634.437
fagus	M102	M102_2	75.488	31.741	1120784.878	634.437
fagus	M102	M102_2	75.488	35.561	1120784.878	634.437
fagus	M102	M102_2	76.522	36.897	1120784.878	634.437
fagus	M102	M102_2	77.556	34.37	1120784.878	634.437
fagus	M102	M102_2	78.59	33.179	1120784.878	634.437
fagus	M102	M102_2	78.59	34.021	1120784.878	634.437
fagus	M102	M102_2	78.59	52.223	1120784.878	634.437
fagus	M102	M102_2	81.692	48.853	1120784.878	634.437
fagus	M102	M102_2	82.726	40.123	1120784.878	634.437
fagus	M102	M102_2	86.863	37.493	1120784.878	634.437
fagus	M102	M102_2	88.931	39.527	1120784.878	634.437
fagus	M102	M102_2	90.999	34.864	1120784.878	634.437
fagus	M102	M102_2	94.101	37.246	1120784.878	634.437
fagus	M102	M102_2	96.169	38.931	1120784.878	634.437
fagus	M102	M102_2	98.237	38.089	1120784.878	634.437
fagus	M102	M102_2	99.272	35.808	1120784.878	634.437
fagus	M102	M102_2	105.476	54.257	1120784.878	634.437
fagus	M102	M102_2	111.68	40.369	1120784.878	634.437
fagus	M102	M102_2	113.749	48.258	1120784.878	634.437
fagus	M102	M102_2	118.919	71.761	1120784.878	634.437
fagus	M102	M102_2	125.124	44.539	1120784.878	634.437
fagus	M102	M102_2	135.464	47.066	1120784.878	634.437
fagus	M102	M102_2	139.601	45.033	1120784.878	634.437
fagus	M102	M102_2	140.635	52.819	1120784.878	634.437
fagus	M102	M102_2	144.771	45.033	1120784.878	634.437
fagus	M102	M102_2	163.384	51.73	1120784.878	634.437
fagus	M102	M102_2	176.827	51.381	1120784.878	634.437
fagus	M102	M102_2	177.862	56.044	1120784.878	634.437
fagus	M102	M102_2	196.475	54.359	1120784.878	634.437
fagus	M102	M102_2	198.543	70.774	1120784.878	634.437
fagus	M102	M102_2	201.645	84.806	1120784.878	634.437
fagus	M102	M102_2	209.918	53.168	1120784.878	634.437
fagus	M102	M102_2	215.088	56.044	1120784.878	634.437
fagus	M102	M102_2	231.634	55.695	1120784.878	634.437
fagus	M102	M102_2	237.838	57.729	1120784.878	634.437
fagus	M102	M102_2	260.588	60.605	1120784.878	634.437
fagus	M102	M102_2	270.929	70.178	1120784.878	634.437
fagus	M102	M102_2	272.997	62.392	1120784.878	634.437
fagus	M102	M102_2	280.235	65.022	1120784.878	634.437
fagus	M102	M102_2	285.406	62.988	1120784.878	634.437
fagus	M102	M102_2	287.474	64.673	1120784.878	634.437
fagus	M102	M102_2	297.815	72.459	1120784.878	634.437
fagus	M102	M102_2	298.849	73.403	1120784.878	634.437
fagus	M102	M102_2	312.292	66.111	1120784.878	634.437
fagus	M102	M102_2	313.326	69.583	1120784.878	634.437
fagus	M102	M102_2	317.462	69.336	1120784.878	634.437
fagus	M102	M102_2	324.701	68.638	1120784.878	634.437
fagus	M102	M102_2	339.178	68.987	1120784.878	634.437
fagus	M102	M102_2	348.485	71.965	1120784.878	634.437
fagus	M102	M102_2	351.587	71.267	1120784.878	634.437
fagus	M102	M102_2	362.962	88.525	1120784.878	634.437
fagus	M102	M102_2	371.234	75.088	1120784.878	634.437
fagus	M102	M102_2	377.439	72.212	1120784.878	634.437
fagus	M102	M102_2	387.779	72.212	1120784.878	634.437
fagus	M102	M102_2	414.666	78.56	1120784.878	634.437
fagus	M102	M102_2	429.143	78.807	1120784.878	634.437
fagus	M102	M102_2	432.245	84.313	1120784.878	634.437
fagus	M102	M102_2	441.552	79.649	1120784.878	634.437
fagus	M102	M102_2	441.552	81.683	1120784.878	634.437
fagus	M102	M102_2	449.824	83.223	1120784.878	634.437
fagus	M102	M102_2	476.71	128.996	1120784.878	634.437
fagus	M102	M102_2	488.085	82.875	1120784.878	634.437
fagus	M102	M102_2	493.256	84.066	1120784.878	634.437
fagus	M102	M102_2	531.516	87.436	1120784.878	634.437
fagus	M102	M102_2	534.619	90.661	1120784.878	634.437
fagus	M102	M102_2	542.891	87.044	1120784.878	634.437
fagus	M102	M102_2	543.925	92.592	1120784.878	634.437
fagus	M102	M102_2	544.959	88.38	1120784.878	634.437
fagus	M102	M102_2	545.994	102.515	1120784.878	634.437
fagus	M102	M102_2	572.88	90.661	1120784.878	634.437
fagus	M102	M102_2	577.016	89.818	1120784.878	634.437
fagus	M102	M102_2	584.254	95.469	1120784.878	634.437
fagus	M102	M102_2	596.663	92.346	1120784.878	634.437
fagus	M102	M102_2	603.902	96.413	1120784.878	634.437
fagus	M102	M102_2	616.311	97.111	1120784.878	634.437
fagus	M102	M102_2	621.481	96.515	1120784.878	634.437
fagus	M102	M102_2	623.549	120.368	1120784.878	634.437
fagus	M102	M102_2	633.89	101.425	1120784.878	634.437
fagus	M102	M102_2	642.163	98.796	1120784.878	634.437
fagus	M102	M102_2	645.265	97.605	1120784.878	634.437
fagus	M102	M102_2	673.185	101.672	1120784.878	634.437
fagus	M102	M102_2	688.696	116.998	1120784.878	634.437
fagus	M102	M102_2	689.73	103.85	1120784.878	634.437
fagus	M102	M102_2	698.003	102.761	1120784.878	634.437
fagus	M102	M102_2	713.514	98.549	1120784.878	634.437
fagus	M102	M102_2	715.582	103.11	1120784.878	634.437
fagus	M102	M102_2	719.719	102.761	1120784.878	634.437
fagus	M102	M102_2	720.753	113.279	1120784.878	634.437
fagus	M102	M102_2	733.162	102.021	1120784.878	634.437
fagus	M102	M102_2	742.468	127.558	1120784.878	634.437
fagus	M102	M102_2	757.98	105.74	1120784.878	634.437
fagus	M102	M102_2	767.286	110.548	1120784.878	634.437
fagus	M102	M102_2	789.002	108.616	1120784.878	634.437
fagus	M102	M102_2	790.036	107.178	1120784.878	634.437
fagus	M102	M102_2	793.138	119.525	1120784.878	634.437
fagus	M102	M102_2	810.718	106.335	1120784.878	634.437
fagus	M102	M102_2	811.752	121.312	1120784.878	634.437
fagus	M102	M102_2	813.82	123.346	1120784.878	634.437
fagus	M102	M102_2	851.047	116.402	1120784.878	634.437
fagus	M102	M102_2	867.592	114.368	1120784.878	634.437
fagus	M102	M102_2	908.955	112.93	1120784.878	634.437
fagus	M102	M102_2	916.194	129.839	1120784.878	634.437
fagus	M102	M102_2	920.33	119.278	1120784.878	634.437
fagus	M102	M102_2	930.671	121.312	1120784.878	634.437
fagus	M102	M102_2	933.773	116.155	1120784.878	634.437
fagus	M102	M102_2	938.943	119.627	1120784.878	634.437
fagus	M102	M102_2	943.08	113.526	1120784.878	634.437
fagus	M102	M102_2	952.386	129.941	1120784.878	634.437
fagus	M102	M102_2	976.17	120.47	1120784.878	634.437
fagus	M102	M102_2	1027.874	130.783	1120784.878	634.437
fagus	M102	M102_2	1028.908	127.065	1120784.878	634.437
fagus	M102	M102_2	1040.283	123.839	1120784.878	634.437
fagus	M102	M102_2	1042.351	123.593	1120784.878	634.437
fagus	M102	M102_2	1058.897	126.818	1120784.878	634.437
fagus	M102	M102_2	1059.931	141.939	1120784.878	634.437
fagus	M102	M102_2	1078.544	128.256	1120784.878	634.437
fagus	M102	M102_2	1078.544	147.198	1120784.878	634.437
fagus	M102	M102_2	1098.192	133.659	1120784.878	634.437
fagus	M102	M102_2	1114.737	134.111	1120784.878	634.437
fagus	M102	M102_2	1132.316	128.605	1120784.878	634.437
fagus	M102	M102_2	1152.998	132.919	1120784.878	634.437
fagus	M102	M102_2	1164.373	135.693	1120784.878	634.437
fagus	M102	M102_2	1173.679	135.447	1120784.878	634.437
fagus	M102	M102_2	1175.747	134.502	1120784.878	634.437
fagus	M102	M102_2	1177.816	132.324	1120784.878	634.437
fagus	M102	M102_2	1191.259	159.154	1120784.878	634.437
fagus	M102	M102_2	1235.724	134.008	1120784.878	634.437
fagus	M102	M102_2	1254.337	141.897	1120784.878	634.437
fagus	M102	M102_2	1258.474	145.615	1120784.878	634.437
fagus	M102	M102_2	1259.508	165.502	1120784.878	634.437
fagus	M102	M102_2	1275.019	141.301	1120784.878	634.437
fagus	M102	M102_2	1277.087	144.424	1120784.878	634.437
fagus	M102	M102_2	1286.394	141.199	1120784.878	634.437
fagus	M102	M102_2	1311.212	146.211	1120784.878	634.437
fagus	M102	M102_2	1326.723	144.773	1120784.878	634.437
fagus	M102	M102_2	1339.132	139.267	1120784.878	634.437
fagus	M102	M102_2	1345.336	139.165	1120784.878	634.437
fagus	M102	M102_2	1370.154	147.998	1120784.878	634.437
fagus	M102	M102_2	1381.529	168.03	1120784.878	634.437
fagus	M102	M102_2	1410.483	142.637	1120784.878	634.437
fagus	M102	M102_2	1424.96	146.458	1120784.878	634.437
fagus	M102	M102_2	1458.051	146.458	1120784.878	634.437
fagus	M102	M102_2	1465.289	197.592	1120784.878	634.437
fagus	M102	M102_2	1469.426	156.627	1120784.878	634.437
fagus	M102	M102_2	1490.107	159.154	1120784.878	634.437
fagus	M102	M102_2	1494.244	158.312	1120784.878	634.437
fagus	M102	M102_2	1502.516	153.648	1120784.878	634.437
fagus	M102	M102_2	1512.857	162.728	1120784.878	634.437
fagus	M102	M102_2	1561.459	153.648	1120784.878	634.437
fagus	M102	M102_2	1569.731	155.929	1120784.878	634.437
fagus	M102	M102_2	1617.299	163.962	1120784.878	634.437
fagus	M102	M102_2	1623.503	153.546	1120784.878	634.437
fagus	M102	M102_2	1658.662	165.153	1120784.878	634.437
fagus	M102	M102_2	1684.514	160.243	1120784.878	634.437
fagus	M102	M102_2	1708.298	157.963	1120784.878	634.437
fagus	M102	M102_2	1715.536	172.199	1120784.878	634.437
fagus	M102	M102_2	1725.877	173.884	1120784.878	634.437
fagus	M102	M102_2	1735.184	159.154	1120784.878	634.437
fagus	M102	M102_2	1765.172	177.705	1120784.878	634.437
fagus	M102	M102_2	1776.547	183.704	1120784.878	634.437
fagus	M102	M102_2	1784.82	194.962	1120784.878	634.437
fagus	M102	M102_2	1847.899	193.524	1120784.878	634.437
fagus	M102	M102_2	1872.716	168.03	1120784.878	634.437
fagus	M102	M102_2	1884.091	170.166	1120784.878	634.437
fagus	M102	M102_2	2029.896	195.805	1120784.878	634.437
fagus	M102	M102_2	2029.896	196.051	1120784.878	634.437
fagus	M102	M102_2	2099.18	178.301	1120784.878	634.437
fagus	M102	M102_2	2110.554	176.76	1120784.878	634.437
fagus	M102	M102_2	2181.906	177.458	1120784.878	634.437
fagus	M102	M102_2	2223.269	207.063	1120784.878	634.437
fagus	M102	M102_2	2273.939	186.827	1120784.878	634.437
fagus	M102	M102_2	2292.552	187.874	1120784.878	634.437
fagus	M102	M102_2	2334.95	185.636	1120784.878	634.437
fagus	M102	M102_2	2357.699	196.852	1120784.878	634.437
fagus	M102	M102_2	2522.118	193.524	1120784.878	634.437
fagus	M102	M102_2	2688.604	211.377	1120784.878	634.437
fagus	M102	M102_3	71.6	31.549	1099097.205	711.041
fagus	M102	M102_3	71.6	35.871	1099097.205	711.041
fagus	M102	M102_3	72.638	30.108	1099097.205	711.041
fagus	M102	M102_3	73.676	38.155	1099097.205	711.041
fagus	M102	M102_3	77.827	32.393	1099097.205	711.041
fagus	M102	M102_3	78.864	32.393	1099097.205	711.041
fagus	M102	M102_3	79.902	53.158	1099097.205	711.041
fagus	M102	M102_3	80.94	35.274	1099097.205	711.041
fagus	M102	M102_3	84.053	32.989	1099097.205	711.041
fagus	M102	M102_3	87.166	35.623	1099097.205	711.041
fagus	M102	M102_3	88.204	34.677	1099097.205	711.041
fagus	M102	M102_3	92.354	35.274	1099097.205	711.041
fagus	M102	M102_3	98.58	51.573	1099097.205	711.041
fagus	M102	M102_3	100.656	36.467	1099097.205	711.041
fagus	M102	M102_3	107.92	39.596	1099097.205	711.041
fagus	M102	M102_3	114.146	41.386	1099097.205	711.041
fagus	M102	M102_3	121.41	48.589	1099097.205	711.041
fagus	M102	M102_3	122.447	40.192	1099097.205	711.041
fagus	M102	M102_3	122.447	47.396	1099097.205	711.041
fagus	M102	M102_3	126.598	42.23	1099097.205	711.041
fagus	M102	M102_3	135.937	46.304	1099097.205	711.041
fagus	M102	M102_3	135.937	57.829	1099097.205	711.041
fagus	M102	M102_3	150.465	56.883	1099097.205	711.041
fagus	M102	M102_3	157.729	50.03	1099097.205	711.041
fagus	M102	M102_3	159.804	48.239	1099097.205	711.041
fagus	M102	M102_3	160.842	47.745	1099097.205	711.041
fagus	M102	M102_3	170.181	47.992	1099097.205	711.041
fagus	M102	M102_3	178.482	51.47	1099097.205	711.041
fagus	M102	M102_3	191.972	54.104	1099097.205	711.041
fagus	M102	M102_3	206.5	56.142	1099097.205	711.041
fagus	M102	M102_3	210.651	60.958	1099097.205	711.041
fagus	M102	M102_3	214.801	54.351	1099097.205	711.041
fagus	M102	M102_3	222.065	61.555	1099097.205	711.041
fagus	M102	M102_3	226.216	58.673	1099097.205	711.041
fagus	M102	M102_3	228.291	54.948	1099097.205	711.041
fagus	M102	M102_3	229.329	68.263	1099097.205	711.041
fagus	M102	M102_3	233.48	58.426	1099097.205	711.041
fagus	M102	M102_3	236.593	64.189	1099097.205	711.041
fagus	M102	M102_3	240.744	60.711	1099097.205	711.041
fagus	M102	M102_3	250.083	63.447	1099097.205	711.041
fagus	M102	M102_3	254.234	60.216	1099097.205	711.041
fagus	M102	M102_3	272.912	61.06	1099097.205	711.041
fagus	M102	M102_3	278.1	74.972	1099097.205	711.041
fagus	M102	M102_3	293.666	72.338	1099097.205	711.041
fagus	M102	M102_3	305.08	66.226	1099097.205	711.041
fagus	M102	M102_3	305.08	69.457	1099097.205	711.041
fagus	M102	M102_3	316.495	88.287	1099097.205	711.041
fagus	M102	M102_3	318.57	65.979	1099097.205	711.041
fagus	M102	M102_3	347.626	71.494	1099097.205	711.041
fagus	M102	M102_3	359.04	93.103	1099097.205	711.041
fagus	M102	M102_3	371.492	76.31	1099097.205	711.041
fagus	M102	M102_3	388.095	80.735	1099097.205	711.041
fagus	M102	M102_3	394.322	78.8	1099097.205	711.041
fagus	M102	M102_3	400.548	80.385	1099097.205	711.041
fagus	M102	M102_3	408.849	75.219	1099097.205	711.041
fagus	M102	M102_3	438.942	79.788	1099097.205	711.041
fagus	M102	M102_3	452.432	79.294	1099097.205	711.041
fagus	M102	M102_3	453.47	80.138	1099097.205	711.041
fagus	M102	M102_3	457.621	84.562	1099097.205	711.041
fagus	M102	M102_3	463.847	95.985	1099097.205	711.041
fagus	M102	M102_3	470.073	84.46	1099097.205	711.041
fagus	M102	M102_3	474.224	89.625	1099097.205	711.041
fagus	M102	M102_3	478.374	81.681	1099097.205	711.041
fagus	M102	M102_3	488.751	88.534	1099097.205	711.041
fagus	M102	M102_3	506.392	86.497	1099097.205	711.041
fagus	M102	M102_3	515.731	90.324	1099097.205	711.041
fagus	M102	M102_3	530.259	87.69	1099097.205	711.041
fagus	M102	M102_3	531.296	86.497	1099097.205	711.041
fagus	M102	M102_3	540.636	86.847	1099097.205	711.041
fagus	M102	M102_3	541.673	85.406	1099097.205	711.041
fagus	M102	M102_3	544.786	98.371	1099097.205	711.041
fagus	M102	M102_3	546.862	88.781	1099097.205	711.041
fagus	M102	M102_3	602.897	93.206	1099097.205	711.041
fagus	M102	M102_3	622.613	95.49	1099097.205	711.041
fagus	M102	M102_3	623.651	95.49	1099097.205	711.041
fagus	M102	M102_3	628.839	111.934	1099097.205	711.041
fagus	M102	M102_3	647.517	99.812	1099097.205	711.041
fagus	M102	M102_3	690.063	101.849	1099097.205	711.041
fagus	M102	M102_3	699.402	101.5	1099097.205	711.041
fagus	M102	M102_3	702.515	108.908	1099097.205	711.041
fagus	M102	M102_3	711.854	120.927	1099097.205	711.041
fagus	M102	M102_3	719.118	107.612	1099097.205	711.041
fagus	M102	M102_3	731.57	104.381	1099097.205	711.041
fagus	M102	M102_3	733.646	107.961	1099097.205	711.041
fagus	M102	M102_3	740.909	103.887	1099097.205	711.041
fagus	M102	M102_3	759.588	112.88	1099097.205	711.041
fagus	M102	M102_3	774.115	106.521	1099097.205	711.041
fagus	M102	M102_3	782.417	109.3	1099097.205	711.041
fagus	M102	M102_3	788.643	114.815	1099097.205	711.041
fagus	M102	M102_3	790.718	119.486	1099097.205	711.041
fagus	M102	M102_3	793.832	116.852	1099097.205	711.041
fagus	M102	M102_3	827.038	114.815	1099097.205	711.041
fagus	M102	M102_3	860.244	114.568	1099097.205	711.041
fagus	M102	M102_3	863.357	113.127	1099097.205	711.041
fagus	M102	M102_3	875.809	113.477	1099097.205	711.041
fagus	M102	M102_3	876.847	128.13	1099097.205	711.041
fagus	M102	M102_3	880.997	112.036	1099097.205	711.041
fagus	M102	M102_3	884.11	116.008	1099097.205	711.041
fagus	M102	M102_3	890.337	140.005	1099097.205	711.041
fagus	M102	M102_3	933.919	172.295	1099097.205	711.041
fagus	M102	M102_3	935.995	121.277	1099097.205	711.041
fagus	M102	M102_3	939.108	162.066	1099097.205	711.041
fagus	M102	M102_3	944.296	116.008	1099097.205	711.041
fagus	M102	M102_3	950.522	119.938	1099097.205	711.041
fagus	M102	M102_3	955.711	120.927	1099097.205	711.041
fagus	M102	M102_3	971.276	124.652	1099097.205	711.041
fagus	M102	M102_3	979.578	126.442	1099097.205	711.041
fagus	M102	M102_3	982.691	120.68	1099097.205	711.041
fagus	M102	M102_3	993.068	125.351	1099097.205	711.041
fagus	M102	M102_3	1015.897	144.923	1099097.205	711.041
fagus	M102	M102_3	1022.123	134.839	1099097.205	711.041
fagus	M102	M102_3	1039.764	125.249	1099097.205	711.041
fagus	M102	M102_3	1074.007	142.289	1099097.205	711.041
fagus	M102	M102_3	1080.233	123.808	1099097.205	711.041
fagus	M102	M102_3	1098.912	127.985	1099097.205	711.041
fagus	M102	M102_3	1117.59	166.984	1099097.205	711.041
fagus	M102	M102_3	1133.156	133.151	1099097.205	711.041
fagus	M102	M102_3	1146.646	140.951	1099097.205	711.041
fagus	M102	M102_3	1186.078	155.007	1099097.205	711.041
fagus	M102	M102_3	1252.49	136.731	1099097.205	711.041
fagus	M102	M102_3	1267.017	151.879	1099097.205	711.041
fagus	M102	M102_3	1275.319	137.967	1099097.205	711.041
fagus	M102	M102_3	1355.221	158.733	1099097.205	711.041
fagus	M102	M102_3	1362.485	145.273	1099097.205	711.041
fagus	M102	M102_3	1391.54	164.597	1099097.205	711.041
fagus	M102	M102_3	1441.349	154.863	1099097.205	711.041
fagus	M102	M102_3	1445.5	169.269	1099097.205	711.041
fagus	M102	M102_3	1446.537	144.429	1099097.205	711.041
fagus	M102	M102_3	1447.575	160.625	1099097.205	711.041
fagus	M102	M102_3	1449.651	143.585	1099097.205	711.041
fagus	M102	M102_3	1464.178	155.851	1099097.205	711.041
fagus	M102	M102_3	1479.743	169.866	1099097.205	711.041
fagus	M102	M102_3	1487.007	143.338	1099097.205	711.041
fagus	M102	M102_3	1510.874	203	1099097.205	711.041
fagus	M102	M102_3	1512.949	166.882	1099097.205	711.041
fagus	M102	M102_3	1565.872	157.497	1099097.205	711.041
fagus	M102	M102_3	1576.248	157.744	1099097.205	711.041
fagus	M102	M102_3	1603.228	159.185	1099097.205	711.041
fagus	M102	M102_3	1603.228	214.627	1099097.205	711.041
fagus	M102	M102_3	1610.492	152.928	1099097.205	711.041
fagus	M102	M102_3	1643.698	156.653	1099097.205	711.041
fagus	M102	M102_3	1650.962	173.488	1099097.205	711.041
fagus	M102	M102_3	1677.942	158.341	1099097.205	711.041
fagus	M102	M102_3	1692.47	163.609	1099097.205	711.041
fagus	M102	M102_3	1701.809	171.553	1099097.205	711.041
fagus	M102	M102_3	1706.997	192.421	1099097.205	711.041
fagus	M102	M102_3	1759.919	193.657	1099097.205	711.041
fagus	M102	M102_3	1766.145	184.272	1099097.205	711.041
fagus	M102	M102_3	1785.861	167.334	1099097.205	711.041
fagus	M102	M102_3	1795.201	169.763	1099097.205	711.041
fagus	M102	M102_3	1802.465	185.96	1099097.205	711.041
fagus	M102	M102_3	1820.105	211.396	1099097.205	711.041
fagus	M102	M102_3	1901.045	166.14	1099097.205	711.041
fagus	M102	M102_3	1910.384	168.178	1099097.205	711.041
fagus	M102	M102_3	1913.497	174.085	1099097.205	711.041
fagus	M102	M102_3	1942.552	175.628	1099097.205	711.041
fagus	M102	M102_3	1959.155	171.656	1099097.205	711.041
fagus	M102	M102_3	1969.532	172.5	1099097.205	711.041
fagus	M102	M102_3	1998.588	179.703	1099097.205	711.041
fagus	M102	M102_3	2004.814	196.743	1099097.205	711.041
fagus	M102	M102_3	2016.228	199.13	1099097.205	711.041
fagus	M102	M102_3	2072.263	212.939	1099097.205	711.041
fagus	M102	M102_3	2080.565	182.482	1099097.205	711.041
fagus	M102	M102_3	2082.64	177.665	1099097.205	711.041
fagus	M102	M102_3	2153.203	198.039	1099097.205	711.041
fagus	M102	M102_3	2187.447	191.33	1099097.205	711.041
fagus	M102	M102_3	2190.56	188.594	1099097.205	711.041
fagus	M102	M102_3	2258.01	192.771	1099097.205	711.041
fagus	M102	M102_3	2288.103	182.337	1099097.205	711.041
fagus	M102	M102_3	2337.912	190.486	1099097.205	711.041
fagus	M102	M102_3	2464.51	240.311	1099097.205	711.041
fagus	M102	M102_3	2801.758	226.007	1099097.205	711.041
fagus	M102	M102_3	2803.834	297.399	1099097.205	711.041
fagus	M102	M102_3	2895.15	212.445	1099097.205	711.041
fagus	M102	M102_3	2943.922	228.189	1099097.205	711.041
fagus	M102	M102_3	3569.648	328.351	1099097.205	711.041
fagus	M23	M23_1	70.804	31.005	NA	2787.232
fagus	M23	M23_1	70.804	33.643	NA	2787.232
fagus	M23	M23_1	71.845	30.407	NA	2787.232
fagus	M23	M23_1	73.928	36.777	NA	2787.232
fagus	M23	M23_1	74.969	31.85	NA	2787.232
fagus	M23	M23_1	76.01	33.293	NA	2787.232
fagus	M23	M23_1	79.134	33.046	NA	2787.232
fagus	M23	M23_1	83.299	37.375	NA	2787.232
fagus	M23	M23_1	84.34	34.139	NA	2787.232
fagus	M23	M23_1	84.34	41.807	NA	2787.232
fagus	M23	M23_1	85.381	35.334	NA	2787.232
fagus	M23	M23_1	88.505	35.684	NA	2787.232
fagus	M23	M23_1	89.546	34.489	NA	2787.232
fagus	M23	M23_1	89.546	39.168	NA	2787.232
fagus	M23	M23_1	94.752	35.932	NA	2787.232
fagus	M23	M23_1	95.793	36.777	NA	2787.232
fagus	M23	M23_1	96.835	40.611	NA	2787.232
fagus	M23	M23_1	97.876	38.57	NA	2787.232
fagus	M23	M23_1	98.917	36.777	NA	2787.232
fagus	M23	M23_1	98.917	38.57	NA	2787.232
fagus	M23	M23_1	99.958	38.22	NA	2787.232
fagus	M23	M23_1	101	43.147	NA	2787.232
fagus	M23	M23_1	104.123	38.818	NA	2787.232
fagus	M23	M23_1	105.165	44.343	NA	2787.232
fagus	M23	M23_1	106.206	37.973	NA	2787.232
fagus	M23	M23_1	106.206	39.416	NA	2787.232
fagus	M23	M23_1	107.247	38.323	NA	2787.232
fagus	M23	M23_1	107.247	43.497	NA	2787.232
fagus	M23	M23_1	109.329	38.818	NA	2787.232
fagus	M23	M23_1	109.329	39.663	NA	2787.232
fagus	M23	M23_1	111.412	42.054	NA	2787.232
fagus	M23	M23_1	112.453	42.9	NA	2787.232
fagus	M23	M23_1	113.494	40.859	NA	2787.232
fagus	M23	M23_1	114.536	46.631	NA	2787.232
fagus	M23	M23_1	115.577	45.786	NA	2787.232
fagus	M23	M23_1	116.618	39.663	NA	2787.232
fagus	M23	M23_1	116.618	40.611	NA	2787.232
fagus	M23	M23_1	118.701	52.506	NA	2787.232
fagus	M23	M23_1	119.742	40.013	NA	2787.232
fagus	M23	M23_1	119.742	40.261	NA	2787.232
fagus	M23	M23_1	121.824	41.457	NA	2787.232
fagus	M23	M23_1	122.865	41.457	NA	2787.232
fagus	M23	M23_1	122.865	42.652	NA	2787.232
fagus	M23	M23_1	122.865	46.384	NA	2787.232
fagus	M23	M23_1	123.907	40.013	NA	2787.232
fagus	M23	M23_1	123.907	42.9	NA	2787.232
fagus	M23	M23_1	123.907	47.827	NA	2787.232
fagus	M23	M23_1	123.907	48.672	NA	2787.232
fagus	M23	M23_1	125.989	42.302	NA	2787.232
fagus	M23	M23_1	127.03	46.734	NA	2787.232
fagus	M23	M23_1	130.154	44.59	NA	2787.232
fagus	M23	M23_1	132.237	42.302	NA	2787.232
fagus	M23	M23_1	132.237	45.188	NA	2787.232
fagus	M23	M23_1	133.278	41.704	NA	2787.232
fagus	M23	M23_1	134.319	43.497	NA	2787.232
fagus	M23	M23_1	135.36	42.054	NA	2787.232
fagus	M23	M23_1	136.401	45.538	NA	2787.232
fagus	M23	M23_1	140.566	43.745	NA	2787.232
fagus	M23	M23_1	145.773	44.343	NA	2787.232
fagus	M23	M23_1	148.896	44.59	NA	2787.232
fagus	M23	M23_1	152.02	46.981	NA	2787.232
fagus	M23	M23_1	153.061	46.981	NA	2787.232
fagus	M23	M23_1	154.102	48.672	NA	2787.232
fagus	M23	M23_1	158.267	46.879	NA	2787.232
fagus	M23	M23_1	158.267	49.022	NA	2787.232
fagus	M23	M23_1	159.309	46.981	NA	2787.232
fagus	M23	M23_1	159.309	47.827	NA	2787.232
fagus	M23	M23_1	160.35	47.476	NA	2787.232
fagus	M23	M23_1	162.432	47.229	NA	2787.232
fagus	M23	M23_1	164.515	53.599	NA	2787.232
fagus	M23	M23_1	167.638	46.981	NA	2787.232
fagus	M23	M23_1	171.803	48.424	NA	2787.232
fagus	M23	M23_1	171.803	50.96	NA	2787.232
fagus	M23	M23_1	172.845	48.424	NA	2787.232
fagus	M23	M23_1	172.845	51.31	NA	2787.232
fagus	M23	M23_1	175.968	49.867	NA	2787.232
fagus	M23	M23_1	175.968	52.506	NA	2787.232
fagus	M23	M23_1	178.051	49.517	NA	2787.232
fagus	M23	M23_1	179.092	54.299	NA	2787.232
fagus	M23	M23_1	182.216	51.063	NA	2787.232
fagus	M23	M23_1	182.216	53.351	NA	2787.232
fagus	M23	M23_1	185.339	52.506	NA	2787.232
fagus	M23	M23_1	187.422	50.218	NA	2787.232
fagus	M23	M23_1	188.463	50.115	NA	2787.232
fagus	M23	M23_1	188.463	64.401	NA	2787.232
fagus	M23	M23_1	190.546	51.558	NA	2787.232
fagus	M23	M23_1	190.546	52.754	NA	2787.232
fagus	M23	M23_1	192.628	52.754	NA	2787.232
fagus	M23	M23_1	195.752	53.949	NA	2787.232
fagus	M23	M23_1	201.999	52.506	NA	2787.232
fagus	M23	M23_1	203.04	53.351	NA	2787.232
fagus	M23	M23_1	203.04	53.599	NA	2787.232
fagus	M23	M23_1	204.082	55.042	NA	2787.232
fagus	M23	M23_1	205.123	52.754	NA	2787.232
fagus	M23	M23_1	211.37	54.197	NA	2787.232
fagus	M23	M23_1	212.411	54.299	NA	2787.232
fagus	M23	M23_1	216.576	54.794	NA	2787.232
fagus	M23	M23_1	219.7	54.794	NA	2787.232
fagus	M23	M23_1	220.741	57.083	NA	2787.232
fagus	M23	M23_1	220.741	58.278	NA	2787.232
fagus	M23	M23_1	221.783	54.794	NA	2787.232
fagus	M23	M23_1	223.865	56.835	NA	2787.232
[truncated: 50,114 more rows]
