# Supplementary material for: Xylem vessel anatomy and hydraulic function scale in concert along the tip-to-base axis of an angiosperm tree
Source: AoB Plants. 2025 Dec 10;17(6):plaf072. doi: 10.1093/aobpla/plaf072 (PMC12741662; doi:10.1093/aobpla/plaf072)
Supplement: plaf072_Supplementary_Data [file plaf072_supplementary_data.zip › fagus_fraction_SI.csv]

species	sample	pit	repetition	pic_id	pitfield_area	pitfield_perimeter	analysed_area	analysed_perimeter
fagus	M100	2	M100_1	M1000006-1.tiff:0607-1073	30.897	20.777	884.345	122.4
fagus	M100	2	M100_2	M1000009-1.tiff:1052-1094	35.424	27.689	541.393	101.882
fagus	M100	2	M100_3	M1000004-1.tiff:1378-1168	18.54	17.119	744.167	124.466
fagus	M100	3	M100_1	M1000006-1.tiff:0672-1069	34.809	23.239	884.345	122.4
fagus	M100	3	M100_2	M1000009-1.tiff:1117-1085	28.987	26.086	541.393	101.882
fagus	M100	3	M100_3	M1000004-1.tiff:1312-1179	20.829	17.479	744.167	124.466
fagus	M100	4	M100_1	M1000006-1.tiff:0720-1105	27.84	19.835	884.345	122.4
fagus	M100	4	M100_2	M1000009-1.tiff:1179-1071	29.229	24.799	541.393	101.882
fagus	M100	4	M100_3	M1000004-1.tiff:1238-1162	28.268	20.859	744.167	124.466
fagus	M100	5	M100_1	M1000006-1.tiff:0783-1111	32.082	21.59	884.345	122.4
fagus	M100	5	M100_2	M1000009-1.tiff:1247-1034	18.913	18.512	541.393	101.882
fagus	M100	5	M100_3	M1000004-1.tiff:1149-1155	29.775	20.906	744.167	124.466
fagus	M100	6	M100_1	M1000006-1.tiff:0844-1119	23.809	19.065	884.345	122.4
fagus	M100	6	M100_2	M1000009-1.tiff:1231-1119	5.247	8.839	541.393	101.882
fagus	M100	6	M100_3	M1000004-1.tiff:1067-1162	23.847	20.051	744.167	124.466
fagus	M100	7	M100_1	M1000006-1.tiff:0894-1123	24.302	20.322	884.345	122.4
fagus	M100	7	M100_2	M1000009-1.tiff:1280-1100	8.16	10.56	541.393	101.882
fagus	M100	7	M100_3	M1000004-1.tiff:1007-1147	26.265	22.204	744.167	124.466
fagus	M100	8	M100_1	M1000006-1.tiff:0948-1122	26.872	20.132	884.345	122.4
fagus	M100	8	M100_2	M1000009-1.tiff:1338-1088	7.644	10.113	541.393	101.882
fagus	M100	8	M100_3	M1000004-1.tiff:1380-1063	16.882	15.283	744.167	124.466
fagus	M100	9	M100_1	M1000006-1.tiff:1010-1113	40.249	25.06	884.345	122.4
fagus	M100	9	M100_2	M1000009-1.tiff:1394-1064	14.932	15.46	541.393	101.882
fagus	M100	9	M100_3	M1000004-1.tiff:1302-1061	24.295	18.636	744.167	124.466
fagus	M100	10	M100_1	M1000006-1.tiff:1078-1132	30.934	21.239	884.345	122.4
fagus	M100	10	M100_2	M1000009-1.tiff:1455-1045	11.315	12.744	541.393	101.882
fagus	M100	10	M100_3	M1000004-1.tiff:1206-1053	23.395	17.867	744.167	124.466
fagus	M100	11	M100_1	M1000006-1.tiff:1063-1025	30.728	21.192	884.345	122.4
fagus	M100	11	M100_2	M1000009-1.tiff:1525-1036	9.435	11.41	541.393	101.882
fagus	M100	11	M100_3	M1000004-1.tiff:1121-1034	20.736	16.626	744.167	124.466
fagus	M100	12	M100_1	M1000006-1.tiff:1022-0984	35.052	22.862	884.345	122.4
fagus	M100	12	M100_2	M1000009-1.tiff:1488-0999	5.963	8.92	541.393	101.882
fagus	M100	12	M100_3	M1000004-1.tiff:1041-1033	19.211	15.899	744.167	124.466
fagus	M100	13	M100_1	M1000006-1.tiff:0946-1000	42.62	25.972	884.345	122.4
fagus	M100	13	M100_2	M1000009-1.tiff:1464-0963	6.399	9.171	541.393	101.882
fagus	M100	13	M100_3	M1000004-1.tiff:0945-1106	39.736	32.97	744.167	124.466
fagus	M100	14	M100_1	M1000006-1.tiff:0864-1030	34.066	21.122	884.345	122.4
fagus	M100	14	M100_2	M1000009-1.tiff:1543-0958	22.906	21.048	541.393	101.882
fagus	M100	14	M100_3	M1000004-1.tiff:0859-1111	53.014	36.406	744.167	124.466
fagus	M100	15	M100_1	M1000006-1.tiff:0873-0943	34.272	21.433	884.345	122.4
fagus	M100	15	M100_2	M1000009-1.tiff:1473-0919	4.48	7.976	541.393	101.882
fagus	M100	15	M100_3	M1000004-1.tiff:0780-1122	50.045	36.377	744.167	124.466
fagus	M100	16	M100_1	M1000006-1.tiff:0800-0982	36.78	23.871	884.345	122.4
fagus	M100	16	M100_2	M1000009-1.tiff:1411-0959	18.675	18.929	541.393	101.882
fagus	M100	16	M100_3	M1000004-1.tiff:0703-1123	41.295	34.971	744.167	124.466
fagus	M100	17	M100_1	M1000006-1.tiff:0739-1004	33.261	22.584	884.345	122.4
fagus	M100	17	M100_2	M1000009-1.tiff:1353-0944	12.764	13.214	541.393	101.882
fagus	M100	18	M100_1	M1000006-1.tiff:0683-0957	26.448	19.596	884.345	122.4
fagus	M100	18	M100_2	M1000009-1.tiff:1303-0988	30.148	24.511	541.393	101.882
fagus	M100	19	M100_1	M1000006-1.tiff:0617-0966	29.193	20.551	884.345	122.4
fagus	M100	19	M100_2	M1000009-1.tiff:1221-0953	10.117	11.589	541.393	101.882
fagus	M100	20	M100_2	M1000009-1.tiff:1159-0958	11.129	12.184	541.393	101.882
fagus	M100	21	M100_2	M1000009-1.tiff:1099-0973	10.714	12.071	541.393	101.882
fagus	M100	22	M100_2	M1000009-1.tiff:1051-0977	5.967	9.096	541.393	101.882
fagus	M101	2	M101_1	M1010001-1.tiff:1091-1140	27.374	19.117	541.393	101.882
fagus	M101	2	M101_2	M1010003-1.tiff:1060-1129	43.612	27.856	821.965	113.354
fagus	M101	2	M101_3	M1020002-1.tiff:0299-0968	19.913	16.407	682.635	110.256
fagus	M101	3	M101_1	M1010001-1.tiff:1090-1033	37.179	22.705	1059.727	132.106
fagus	M101	3	M101_2	M1010003-1.tiff:1143-1150	28.578	19.742	821.965	113.354
fagus	M101	3	M101_3	M1020002-1.tiff:0372-1037	28.903	20.665	682.635	110.256
fagus	M101	4	M101_1	M1010001-1.tiff:1091-0925	32.3	21.209	1059.727	132.106
fagus	M101	4	M101_2	M1010003-1.tiff:1221-1140	30.462	20.1	821.965	113.354
fagus	M101	4	M101_3	M1020002-1.tiff:0469-0983	21.709	17.272	682.635	110.256
fagus	M101	5	M101_1	M1010001-1.tiff:1224-0910	24.809	18.47	1059.727	132.106
fagus	M101	5	M101_2	M1010003-1.tiff:1305-1137	23.364	17.51	821.965	113.354
fagus	M101	5	M101_3	M1020002-1.tiff:0444-1148	26.056	19.431	682.635	110.256
fagus	M101	6	M101_1	M1010001-1.tiff:1295-0930	40.004	24.174	1059.727	132.106
fagus	M101	6	M101_2	M1010003-1.tiff:1375-1110	30.262	20.092	821.965	113.354
fagus	M101	6	M101_3	M1020002-1.tiff:0513-1253	24.303	17.995	682.635	110.256
fagus	M101	7	M101_1	M1010001-1.tiff:1359-0963	60.979	32.958	1059.727	132.106
fagus	M101	7	M101_2	M1010003-1.tiff:1438-1080	23.715	17.928	821.965	113.354
fagus	M101	7	M101_3	M1020002-1.tiff:0664-1247	14.092	13.908	682.635	110.256
fagus	M101	8	M101_1	M1010001-1.tiff:1433-0969	62.374	32.48	1059.727	132.106
fagus	M101	8	M101_2	M1010003-1.tiff:1407-1005	25.874	18.352	821.965	113.354
fagus	M101	8	M101_3	M1020002-1.tiff:0737-1258	13.93	14.173	682.635	110.256
fagus	M101	9	M101_1	M1010001-1.tiff:1517-0971	60.831	31.264	1059.727	132.106
fagus	M101	9	M101_2	M1010003-1.tiff:1322-1025	32.828	20.903	821.965	113.354
fagus	M101	9	M101_3	M1020002-1.tiff:0876-1260	21.795	17.7	682.635	110.256
fagus	M101	10	M101_1	M1010001-1.tiff:1553-1128	47.286	27.599	1059.727	132.106
fagus	M101	10	M101_2	M1010003-1.tiff:1263-1058	25.774	18.349	821.965	113.354
fagus	M101	10	M101_3	M1020002-1.tiff:0807-1157	29.443	20.924	682.635	110.256
fagus	M101	11	M101_1	M1010001-1.tiff:1485-1123	57.032	32.285	1059.727	132.106
fagus	M101	11	M101_2	M1010003-1.tiff:1186-1051	25.355	18.071	821.965	113.354
fagus	M101	11	M101_3	M1020002-1.tiff:0602-1162	23.797	18.553	682.635	110.256
fagus	M101	12	M101_1	M1010001-1.tiff:1417-1138	54.041	31.179	1059.727	132.106
fagus	M101	12	M101_2	M1010003-1.tiff:1111-1067	20.823	16.452	821.965	113.354
fagus	M101	12	M101_3	M1020002-1.tiff:0721-1077	35.064	24.909	682.635	110.256
fagus	M101	13	M101_1	M1010001-1.tiff:1352-1139	38.294	24.494	1059.727	132.106
fagus	M101	13	M101_2	M1010003-1.tiff:1351-0912	41.897	23.702	821.965	113.354
fagus	M101	13	M101_3	M1020002-1.tiff:0644-1022	23.26	18.994	682.635	110.256
fagus	M101	14	M101_1	M1010001-1.tiff:1229-1013	41.945	24.686	1059.727	132.106
fagus	M101	14	M101_2	M1010003-1.tiff:1274-0921	32.49	20.845	821.965	113.354
fagus	M101	14	M101_3	M1020002-1.tiff:0543-1041	39.96	25.747	682.635	110.256
fagus	M101	15	M101_1	M1010001-1.tiff:1228-1132	31.255	21.401	1059.727	132.106
fagus	M101	15	M101_2	M1010003-1.tiff:1201-0929	29.223	19.946	821.965	113.354
fagus	M101	15	M101_3	M1020002-1.tiff:0910-0999	15.66	14.463	682.635	110.256
fagus	M101	16	M101_1	M1010001-1.tiff:1294-1090	57.661	32.546	1059.727	132.106
fagus	M101	16	M101_2	M1010003-1.tiff:1137-0962	28.209	19.882	821.965	113.354
fagus	M101	16	M101_3	M1020002-1.tiff:0821-1009	21.352	17.155	682.635	110.256
fagus	M101	17	M101_1	M1010001-1.tiff:1159-1031	110.729	51.698	1059.727	132.106
fagus	M101	17	M101_2	M1010003-1.tiff:1078-0987	25.442	18.436	821.965	113.354
fagus	M101	17	M101_3	M1020002-1.tiff:0899-1114	26.308	19.229	682.635	110.256
fagus	M101	18	M101_2	M1010003-1.tiff:1011-1004	23.602	17.659	821.965	113.354
fagus	M102	2	M102_1	M1020004-1.tiff:1100-1182	31.814	22.695	671.779	109.884
fagus	M102	2	M102_2	M1020007-1.tiff:1118-1135	19.967	17.091	958.849	120.646
fagus	M102	2	M102_3	M1020008-1.tiff:1033-1022	33.513	23.876	561.495	98.883
fagus	M102	3	M102_1	M1020004-1.tiff:1159-1194	28.121	20.263	671.779	109.884
fagus	M102	3	M102_2	M1020007-1.tiff:1182-1118	31.495	20.59	958.849	120.646
fagus	M102	3	M102_3	M1020008-1.tiff:1066-1026	29.424	20.965	561.495	98.883
fagus	M102	4	M102_1	M1020004-1.tiff:1219-1190	30.774	22.605	671.779	109.884
fagus	M102	4	M102_2	M1020007-1.tiff:1313-1099	27.236	18.931	958.849	120.646
fagus	M102	4	M102_3	M1020008-1.tiff:1098-1041	19.811	16.024	561.495	98.883
fagus	M102	5	M102_1	M1020004-1.tiff:1322-1188	19.313	17.216	671.779	109.884
fagus	M102	5	M102_2	M1020007-1.tiff:1380-1125	23.566	17.753	958.849	120.646
fagus	M102	5	M102_3	M1020008-1.tiff:1152-1038	25.482	18.333	561.495	98.883
fagus	M102	6	M102_1	M1020004-1.tiff:1371-1206	29.952	21.826	671.779	109.884
fagus	M102	6	M102_2	M1020007-1.tiff:1446-1112	27.017	19.073	958.849	120.646
fagus	M102	6	M102_3	M1020008-1.tiff:1168-0989	33.124	22.428	561.495	98.883
fagus	M102	7	M102_1	M1020004-1.tiff:1437-1206	34.813	22.616	671.779	109.884
fagus	M102	7	M102_2	M1020007-1.tiff:1378-1031	33.741	21.562	958.849	120.646
fagus	M102	7	M102_3	M1020008-1.tiff:1206-0985	27.794	19.739	561.495	98.883
fagus	M102	8	M102_1	M1020004-1.tiff:1415-1101	41.285	24.919	671.779	109.884
fagus	M102	8	M102_2	M1020007-1.tiff:1441-1017	33.826	21.969	958.849	120.646
fagus	M102	8	M102_3	M1020008-1.tiff:1188-1032	31.712	20.867	561.495	98.883
fagus	M102	9	M102_1	M1020004-1.tiff:1349-1099	36.342	23.555	671.779	109.884
fagus	M102	9	M102_2	M1020007-1.tiff:1301-0998	37.255	22.788	958.849	120.646
fagus	M102	9	M102_3	M1020008-1.tiff:1129-0988	41.131	26.809	561.495	98.883
fagus	M102	10	M102_1	M1020004-1.tiff:1275-1146	69.241	40.73	671.779	109.884
fagus	M102	10	M102_2	M1020007-1.tiff:1240-1044	37.822	23.099	958.849	120.646
fagus	M102	10	M102_3	M1020008-1.tiff:1149-0962	13.678	13.666	561.495	98.883
fagus	M102	11	M102_1	M1020004-1.tiff:1210-1083	28.521	20.509	671.779	109.884
fagus	M102	11	M102_2	M1020007-1.tiff:1177-1018	34.01	21.726	958.849	120.646
fagus	M102	11	M102_3	M1020008-1.tiff:1054-0965	29.303	21.093	561.495	98.883
fagus	M102	12	M102_1	M1020004-1.tiff:1144-1084	32.439	22.566	671.779	109.884
fagus	M102	12	M102_2	M1020007-1.tiff:1118-0960	35.158	21.822	958.849	120.646
fagus	M102	12	M102_3	M1020008-1.tiff:1092-0980	44.319	27.798	561.495	98.883
fagus	M102	13	M102_1	M1020004-1.tiff:1082-1071	25.597	19.192	671.779	109.884
fagus	M102	13	M102_2	M1020007-1.tiff:1174-0879	26.45	19.201	958.849	120.646
fagus	M102	13	M102_3	M1020008-1.tiff:1022-0965	25.19	19.217	561.495	98.883
fagus	M102	14	M102_2	M1020007-1.tiff:1232-0905	31.275	20.661	958.849	120.646
fagus	M102	15	M102_2	M1020007-1.tiff:1303-0878	28.299	19.619	958.849	120.646
fagus	M102	16	M102_2	M1020007-1.tiff:1371-0896	34.534	22.12	958.849	120.646
fagus	M102	17	M102_2	M1020007-1.tiff:1435-0905	35.094	22.143	958.849	120.646
fagus	M15	1	M15_2	M150005-1.tiff:0510-0865	15.126	14.15	281.32	70.865
fagus	M15	2	M15_1	M150001-1.tiff:0248-0893	15.568	14.47	450.821	94.3
fagus	M15	2	M15_2	M150005-1.tiff:0307-0778	17.738	15.659	281.32	70.865
fagus	M15	2	M15_3	M150006-1.tif:0730-0901	16.555	17.921	441.802	102.683
fagus	M15	3	M15_1	M150001-1.tiff:0358-0887	13.686	13.695	450.821	94.3
fagus	M15	3	M15_2	M150005-1.tiff:0393-0804	14.538	13.937	281.32	70.865
fagus	M15	3	M15_3	M150006-1.tif:0802-0925	25.437	21.263	441.802	102.683
fagus	M15	4	M15_1	M150001-1.tiff:0452-0789	30.462	23.392	450.821	94.3
fagus	M15	4	M15_2	M150005-1.tiff:0480-0785	15.415	14.241	281.32	70.865
fagus	M15	4	M15_3	M150006-1.tif:0894-0934	28.977	21.155	441.802	102.683
fagus	M15	5	M15_1	M150001-1.tiff:0556-0821	37.234	27.964	450.821	94.3
fagus	M15	5	M15_2	M150005-1.tiff:0569-0803	13.741	14.116	281.32	70.865
fagus	M15	5	M15_3	M150006-1.tif:0972-0920	17.609	18.012	441.802	102.683
fagus	M15	6	M15_1	M150001-1.tiff:0641-0860	26.639	21.028	450.821	94.3
fagus	M15	6	M15_2	M150005-1.tiff:0568-0911	15.484	14.785	281.32	70.865
fagus	M15	6	M15_3	M150006-1.tif:1034-0952	22.568	21.165	441.802	102.683
fagus	M15	7	M15_1	M150001-1.tiff:0737-0832	40.018	27.189	450.821	94.3
fagus	M15	7	M15_2	M150005-1.tiff:0497-0900	15.354	14.624	281.32	70.865
fagus	M15	7	M15_3	M150006-1.tif:1111-0970	27.399	22.802	441.802	102.683
fagus	M15	8	M15_1	M150001-1.tiff:0828-0813	19.506	17.577	450.821	94.3
fagus	M15	8	M15_2	M150005-1.tiff:0413-0894	16.937	14.893	281.32	70.865
fagus	M15	8	M15_3	M150006-1.tif:1187-0969	28.821	24.104	441.802	102.683
fagus	M15	9	M15_1	M150001-1.tiff:0896-0920	17.265	15.429	450.821	94.3
fagus	M15	9	M15_2	M150005-1.tiff:0319-0882	27.681	23.263	281.32	70.865
fagus	M15	9	M15_3	M150006-1.tif:1261-0970	28.366	24.225	441.802	102.683
fagus	M15	10	M15_1	M150001-1.tiff:0924-0785	19.151	15.988	450.821	94.3
fagus	M15	10	M15_2	M150005-1.tiff:0645-0879	25.968	23.161	281.32	70.865
fagus	M15	10	M15_3	M150006-1.tif:1336-0976	29.112	25.178	441.802	102.683
fagus	M15	11	M15_1	M150001-1.tiff:0330-0746	22.976	17.727	450.821	94.3
fagus	M15	11	M15_3	M150006-1.tif:1417-0990	32.722	26.894	441.802	102.683
fagus	M15	12	M15_1	M150001-1.tiff:0210-0744	33.493	22.324	450.821	94.3
fagus	M15	12	M15_3	M150006-1.tif:1493-0994	29.84	27.422	441.802	102.683
fagus	M23	2	M23_1	FagusM230005-1.tiff:0367-1199	19.44	17.503	1286.999	150.048
fagus	M23	2	M23_2	FagusM230002-1.tiff:0889-1149	20.656	16.469	523.628	97.574
fagus	M23	2	M23_3	FagusM230003-1.tiff:0500-1218	13.092	13.464	440.595	87.136
fagus	M23	3	M23_1	FagusM230005-1.tiff:0451-1250	16.438	15.544	1286.999	150.048
fagus	M23	3	M23_2	FagusM230002-1.tiff:0982-1149	12.886	13.036	523.628	97.574
fagus	M23	3	M23_3	FagusM230003-1.tiff:0542-1331	13.334	14.446	440.595	87.136
fagus	M23	4	M23_1	FagusM230005-1.tiff:0537-1205	31.591	22.318	1286.999	150.048
fagus	M23	4	M23_2	FagusM230002-1.tiff:1062-1133	16.408	15.067	523.628	97.574
fagus	M23	4	M23_3	FagusM230003-1.tiff:0532-1077	14.289	14.598	440.595	87.136
fagus	M23	5	M23_1	FagusM230005-1.tiff:0660-1155	21.106	18.667	1286.999	150.048
fagus	M23	5	M23_2	FagusM230002-1.tiff:1149-1128	18.938	15.768	523.628	97.574
fagus	M23	5	M23_3	FagusM230003-1.tiff:0593-1149	25.015	20.267	440.595	87.136
fagus	M23	6	M23_1	FagusM230005-1.tiff:0739-1184	18.563	17.294	1286.999	150.048
fagus	M23	6	M23_2	FagusM230002-1.tiff:1310-1127	19.759	16.072	523.628	97.574
fagus	M23	6	M23_3	FagusM230003-1.tiff:0658-1301	19.824	18.27	440.595	87.136
fagus	M23	7	M23_1	FagusM230005-1.tiff:0826-1154	14.923	15.756	1286.999	150.048
fagus	M23	7	M23_2	FagusM230002-1.tiff:1212-1041	24.794	19.141	523.628	97.574
fagus	M23	7	M23_3	FagusM230003-1.tiff:0688-1108	16.725	17.191	440.595	87.136
fagus	M23	8	M23_1	FagusM230005-1.tiff:0911-1236	9.676	11.643	1286.999	150.048
fagus	M23	8	M23_2	FagusM230002-1.tiff:1301-1003	19.196	16.122	523.628	97.574
fagus	M23	8	M23_3	FagusM230003-1.tiff:0757-1303	19.996	17.428	440.595	87.136
fagus	M23	9	M23_1	FagusM230005-1.tiff:1026-1228	18.359	15.771	1286.999	150.048
fagus	M23	9	M23_2	FagusM230002-1.tiff:1091-1020	17.388	14.993	523.628	97.574
fagus	M23	9	M23_3	FagusM230003-1.tiff:0770-1137	19.936	17.886	440.595	87.136
fagus	M23	10	M23_1	FagusM230005-1.tiff:1137-1173	25.521	20.103	1286.999	150.048
fagus	M23	10	M23_2	FagusM230002-1.tiff:0988-1046	18.618	15.758	523.628	97.574
fagus	M23	10	M23_3	FagusM230003-1.tiff:0868-1111	18.275	16.495	440.595	87.136
fagus	M23	11	M23_1	FagusM230005-1.tiff:0924-1071	29.774	22.459	1286.999	150.048
fagus	M23	11	M23_2	FagusM230002-1.tiff:0894-1026	16.848	14.912	523.628	97.574
fagus	M23	11	M23_3	FagusM230003-1.tiff:0857-1311	22.008	18.05	440.595	87.136
fagus	M23	12	M23_1	FagusM230005-1.tiff:1056-1054	38.33	24.931	1286.999	150.048
fagus	M23	12	M23_2	FagusM230002-1.tiff:0884-0911	17.936	15.422	523.628	97.574
fagus	M23	12	M23_3	FagusM230003-1.tiff:0917-1211	14.209	13.842	440.595	87.136
fagus	M23	13	M23_1	FagusM230005-1.tiff:1147-0969	33.296	22.212	1286.999	150.048
fagus	M23	13	M23_2	FagusM230002-1.tiff:0973-0922	18.853	16.042	523.628	97.574
fagus	M23	13	M23_3	FagusM230003-1.tiff:0967-1328	18.669	16.946	440.595	87.136
fagus	M23	14	M23_1	FagusM230005-1.tiff:0735-1020	30.404	21.155	1286.999	150.048
fagus	M23	14	M23_2	FagusM230002-1.tiff:1056-0904	15.436	14.637	523.628	97.574
fagus	M23	14	M23_3	FagusM230003-1.tiff:0988-1124	13.572	15.234	440.595	87.136
fagus	M23	15	M23_1	FagusM230005-1.tiff:0829-0987	21.749	18.216	1286.999	150.048
fagus	M23	15	M23_2	FagusM230002-1.tiff:1125-0911	13.426	13.734	523.628	97.574
fagus	M23	16	M23_1	FagusM230005-1.tiff:0596-1074	27.475	19.965	1286.999	150.048
fagus	M23	16	M23_2	FagusM230002-1.tiff:1202-0904	15.656	14.642	523.628	97.574
fagus	M23	17	M23_1	FagusM230005-1.tiff:0506-1025	19.349	17.065	1286.999	150.048
fagus	M23	17	M23_2	FagusM230002-1.tiff:1269-0886	11.946	12.831	523.628	97.574
fagus	M23	18	M23_1	FagusM230005-1.tiff:0426-1075	30.068	22.027	1286.999	150.048
fagus	M23	18	M23_2	FagusM230002-1.tiff:1340-0879	14.052	13.649	523.628	97.574
fagus	M23	19	M23_1	FagusM230005-1.tiff:0289-1121	28.027	19.899	1286.999	150.048
fagus	M23	20	M23_1	FagusM230005-1.tiff:0190-0948	24.401	19.402	1286.999	150.048
fagus	M23	21	M23_1	FagusM230005-1.tiff:0286-0941	28.259	20.378	1286.999	150.048
fagus	M23	22	M23_1	FagusM230005-1.tiff:0368-0898	25.047	18.624	1286.999	150.048
fagus	M23	23	M23_1	FagusM230005-1.tiff:0468-0877	23.839	17.717	1286.999	150.048
fagus	M23	24	M23_1	FagusM230005-1.tiff:0570-0891	25.89	19.016	1286.999	150.048
fagus	M23	25	M23_1	FagusM230005-1.tiff:0667-0877	27.09	19.19	1286.999	150.048
fagus	M23	26	M23_1	FagusM230005-1.tiff:0785-0855	20.223	16.235	1286.999	150.048
fagus	M23	27	M23_1	FagusM230005-1.tiff:0886-0869	22.006	17.299	1286.999	150.048
fagus	M23	28	M23_1	FagusM230005-1.tiff:0977-0906	31.172	22.295	1286.999	150.048
fagus	M23	29	M23_1	FagusM230005-1.tiff:1052-0863	19.185	16.346	1286.999	150.048
fagus	M23	30	M23_1	FagusM230005-1.tiff:1143-0840	15.179	14.12	1286.999	150.048
fagus	M24	2	M24_1	FagusM240001-1.tiff:0513-1183	30.177	21.55	656.792	100.777
fagus	M24	3	M24_1	FagusM240001-1.tiff:0668-1199	25.84	18.593	656.792	100.777
fagus	M24	4	M24_1	FagusM240001-1.tiff:0819-1168	38.379	23.518	656.792	100.777
fagus	M24	5	M24_1	FagusM240001-1.tiff:0716-1071	28.61	20.075	656.792	100.777
fagus	M24	6	M24_1	FagusM240001-1.tiff:0595-1088	25.617	18.883	656.792	100.777
fagus	M24	7	M24_1	FagusM240001-1.tiff:0518-0952	31.377	22.487	656.792	100.777
fagus	M24	8	M24_1	FagusM240001-1.tiff:0620-0910	29.625	20.825	656.792	100.777
fagus	M24	9	M24_1	FagusM240001-1.tiff:0743-0906	30.424	21.011	656.792	100.777
fagus	M24	10	M24_1	FagusM240001-1.tiff:0840-0969	37.895	23.24	656.792	100.777
fagus	M24	11	M24_1	FagusM240001-1.tiff:0942-1053	55.763	30.334	656.792	100.777
fagus	M25	2	M25_1	M250008-1.tiff:0749-0918	20.112	16.274	402.847	91.075
fagus	M25	2	M25_1	M250009-1.tiff:0526-0955	19.903	17.668	388.862	86.748
fagus	M25	2	M25_2	M250006-1.tiff:0632-1049	40.433	31.602	154.987	49.569
fagus	M25	2	M25_3	M250008-1.tiff:0817-1130	15.725	15.014	393.539	82.088
fagus	M25	3	M25_1	M250008-1.tiff:0843-1010	18.35	16.011	402.847	91.075
fagus	M25	3	M25_1	M250009-1.tiff:0589-0961	9.978	12.219	388.862	86.748
fagus	M25	3	M25_2	M250006-1.tiff:0699-0976	19.9	18.01	154.987	49.569
fagus	M25	3	M25_3	M250008-1.tiff:0905-1147	18.544	16.745	393.539	82.088
fagus	M25	4	M25_1	M250008-1.tiff:0911-0955	11.487	12.696	402.847	91.075
fagus	M25	4	M25_1	M250009-1.tiff:0655-0991	11.695	12.395	388.862	86.748
fagus	M25	4	M25_2	M250006-1.tiff:0728-1117	15.243	14.633	154.987	49.569
fagus	M25	4	M25_3	M250008-1.tiff:0983-1114	20.191	18.269	393.539	82.088
fagus	M25	5	M25_1	M250008-1.tiff:0816-1130	15.991	15.109	402.847	91.075
fagus	M25	5	M25_1	M250009-1.tiff:0751-0982	15.989	14.652	388.862	86.748
fagus	M25	5	M25_2	M250006-1.tiff:0804-1079	20.702	18.241	154.987	49.569
fagus	M25	5	M25_3	M250008-1.tiff:1068-1176	11.33	12.425	393.539	82.088
fagus	M25	6	M25_1	M250008-1.tiff:0901-1145	17.677	16.498	402.847	91.075
fagus	M25	6	M25_1	M250009-1.tiff:0838-0942	17.946	16.506	388.862	86.748
fagus	M25	6	M25_2	M250006-1.tiff:0773-0937	14.472	14.224	154.987	49.569
fagus	M25	6	M25_3	M250008-1.tiff:1079-1080	14.643	14.378	393.539	82.088
fagus	M25	7	M25_1	M250008-1.tiff:0981-1115	20.93	18.728	402.847	91.075
fagus	M25	7	M25_1	M250009-1.tiff:0913-0986	13.342	13.369	388.862	86.748
fagus	M25	7	M25_3	M250008-1.tiff:1175-1128	22.808	18.446	393.539	82.088
fagus	M25	8	M25_1	M250008-1.tiff:1068-1175	10.2	11.923	402.847	91.075
fagus	M25	8	M25_1	M250009-1.tiff:0988-0948	12.762	13.167	388.862	86.748
fagus	M25	8	M25_3	M250008-1.tiff:1261-1133	14.502	15.172	393.539	82.088
fagus	M25	9	M25_1	M250008-1.tiff:1076-0962	11.691	13.196	402.847	91.075
fagus	M25	9	M25_1	M250009-1.tiff:1043-0987	11.686	12.876	388.862	86.748
fagus	M25	9	M25_3	M250008-1.tiff:1328-1103	22.564	21.244	393.539	82.088
fagus	M25	10	M25_1	M250008-1.tiff:1159-0977	12.336	13.206	402.847	91.075
fagus	M25	10	M25_1	M250009-1.tiff:1027-0833	23.763	18.562	388.862	86.748
fagus	M25	10	M25_3	M250008-1.tiff:1242-0977	17.608	16.162	393.539	82.088
fagus	M25	11	M25_1	M250008-1.tiff:1078-1077	15.188	14.502	402.847	91.075
fagus	M25	11	M25_1	M250009-1.tiff:0932-0844	26.046	20.839	388.862	86.748
fagus	M25	11	M25_3	M250008-1.tiff:1158-0974	13.448	13.552	393.539	82.088
fagus	M25	12	M25_1	M250008-1.tiff:1240-0976	17.765	16.317	402.847	91.075
fagus	M25	12	M25_1	M250009-1.tiff:0770-0834	18.028	15.931	388.862	86.748
fagus	M25	12	M25_3	M250008-1.tiff:1077-0965	11.638	12.996	393.539	82.088
fagus	M25	13	M25_1	M250008-1.tiff:1175-1131	24.614	19.133	402.847	91.075
fagus	M25	13	M25_1	M250009-1.tiff:0850-0824	15.233	15.051	388.862	86.748
fagus	M25	13	M25_3	M250008-1.tiff:1001-0964	12.648	13.023	393.539	82.088
fagus	M25	14	M25_1	M250008-1.tiff:1258-1135	15.007	15.82	402.847	91.075
fagus	M25	14	M25_1	M250009-1.tiff:0711-0915	13.76	13.714	388.862	86.748
fagus	M25	14	M25_3	M250008-1.tiff:0910-0951	12.158	13.066	393.539	82.088
fagus	M25	15	M25_1	M250008-1.tiff:1326-1103	23.112	21.408	402.847	91.075
fagus	M25	15	M25_1	M250009-1.tiff:0647-0856	17.159	16.096	388.862	86.748
fagus	M25	15	M25_3	M250008-1.tiff:0844-1010	17.418	15.562	393.539	82.088
fagus	M25	16	M25_1	M250008-1.tiff:0999-0965	13.63	13.633	402.847	91.075
fagus	M25	16	M25_1	M250009-1.tiff:0580-0832	13.384	13.803	388.862	86.748
fagus	M25	17	M25_1	M250009-1.tiff:0488-0840	16.672	14.901	388.862	86.748
fagus	M27	2	M27_1	M270001-1.tiff:0485-0940	14.815	14.056	294.428	69.806
fagus	M27	3	M27_1	M270001-1.tiff:0510-0848	14.755	14.251	294.428	69.806
fagus	M27	4	M27_1	M270001-1.tiff:0573-0973	18.694	15.874	294.428	69.806
fagus	M27	5	M27_1	M270001-1.tiff:0606-0878	21.189	17.599	294.428	69.806
fagus	M27	6	M27_1	M270001-1.tiff:0672-1001	17.657	15.75	294.428	69.806
fagus	M27	7	M27_1	M270001-1.tiff:0693-0874	18.771	16.228	294.428	69.806
fagus	M27	8	M27_1	M270001-1.tiff:0747-0954	10.563	12.201	294.428	69.806
fagus	M27	9	M27_1	M270001-1.tiff:0744-1047	9.685	11.43	294.428	69.806
fagus	M27	10	M27_1	M270001-1.tiff:0852-1053	10.246	11.924	294.428	69.806
fagus	M27	11	M27_1	M270001-1.tiff:0835-0961	18.92	16.121	294.428	69.806
fagus	M27	12	M27_1	M270001-1.tiff:0790-0867	14.227	14.14	294.428	69.806
fagus	M28	2	M28_1	M280004-1.tiff:0528-0549	25.025	20.673	792.519	116.916
fagus	M28	2	M28_2	M280001-1.tiff:0713-0526	42.298	28.052	533.309	95.762
fagus	M28	2	M28_3	M280002-1.tiff:0766-0526	34.223	25.394	463.585	102.738
fagus	M28	3	M28_1	M280004-1.tiff:0567-0536	29.519	22.264	792.519	116.916
fagus	M28	3	M28_2	M280001-1.tiff:0755-0550	24.779	19.119	533.309	95.762
fagus	M28	3	M28_3	M280002-1.tiff:0726-0517	25.315	20.726	463.585	102.738
fagus	M28	4	M28_1	M280004-1.tiff:0607-0503	43.21	32.171	792.519	116.916
fagus	M28	4	M28_2	M280001-1.tiff:0798-0554	22.475	18.005	533.309	95.762
fagus	M28	4	M28_3	M280002-1.tiff:0688-0550	15.614	14.626	463.585	102.738
fagus	M28	5	M28_1	M280004-1.tiff:0641-0468	62.778	45.807	792.519	116.916
fagus	M28	5	M28_2	M280001-1.tiff:0833-0561	17.609	16.014	533.309	95.762
fagus	M28	5	M28_3	M280002-1.tiff:0691-0492	14.627	13.999	463.585	102.738
fagus	M28	6	M28_1	M280004-1.tiff:0688-0476	67.407	41.105	792.519	116.916
fagus	M28	6	M28_2	M280001-1.tiff:0874-0542	37.196	25.29	533.309	95.762
fagus	M28	6	M28_3	M280002-1.tiff:0646-0534	21.387	17.592	463.585	102.738
fagus	M28	7	M28_1	M280004-1.tiff:0729-0447	30.84	22.912	792.519	116.916
fagus	M28	7	M28_2	M280001-1.tiff:0844-0483	26.97	21.344	533.309	95.762
fagus	M28	7	M28_3	M280002-1.tiff:0615-0502	19.575	16.965	463.585	102.738
fagus	M28	8	M28_1	M280004-1.tiff:0736-0526	11.827	14.274	792.519	116.916
fagus	M28	8	M28_2	M280001-1.tiff:0798-0490	20.093	16.728	533.309	95.762
fagus	M28	8	M28_3	M280002-1.tiff:0575-0488	9.961	11.857	463.585	102.738
fagus	M28	9	M28_1	M280004-1.tiff:0777-0501	29.21	23.418	792.519	116.916
fagus	M28	9	M28_2	M280001-1.tiff:0750-0472	29.678	22.033	533.309	95.762
fagus	M28	9	M28_3	M280002-1.tiff:0575-0536	13.401	13.227	463.585	102.738
fagus	M28	10	M28_1	M280004-1.tiff:0814-0500	29.321	24.967	792.519	116.916
fagus	M28	10	M28_2	M280001-1.tiff:0666-0509	49.726	32.78	533.309	95.762
fagus	M28	10	M28_3	M280002-1.tiff:0528-0533	13.618	13.329	463.585	102.738
fagus	M28	11	M28_1	M280004-1.tiff:0573-0429	39.543	30.461	792.519	116.916
fagus	M28	11	M28_2	M280001-1.tiff:0623-0501	62.57	35.748	533.309	95.762
fagus	M28	11	M28_3	M280002-1.tiff:0541-0480	12.457	12.982	463.585	102.738
fagus	M28	12	M28_1	M280004-1.tiff:0527-0436	52.42	33.834	792.519	116.916
fagus	M28	12	M28_3	M280002-1.tiff:0502-0481	14.193	13.94	463.585	102.738
fagus	M28	13	M28_3	M280002-1.tiff:0481-0530	12.576	13.008	463.585	102.738
fagus	M28	14	M28_3	M280002-1.tiff:0426-0534	14.92	14.174	463.585	102.738
fagus	M28	15	M28_3	M280002-1.tiff:0460-0484	18.414	16.086	463.585	102.738
fagus	M29	2	M29_1	M290002-1.tiff:0354-0504	28.833	23.07	584.383	98.368
fagus	M29	2	M29_2	M290004-1.tif:0075-0345	13.85	13.551	669.043	140.586
fagus	M29	2	M29_3	M290006-1.tiff:0486-0465	17.41	15.224	334.396	78.516
fagus	M29	3	M29_1	M290002-1.tiff:0376-0574	23.222	18.235	584.383	98.368
fagus	M29	3	M29_2	M290004-1.tif:0117-0354	12.56	13.3	669.043	140.586
fagus	M29	3	M29_3	M290006-1.tiff:0493-0510	11.941	12.87	334.396	78.516
fagus	M29	4	M29_1	M290002-1.tiff:0399-0497	26.456	20.952	584.383	98.368
fagus	M29	4	M29_2	M290004-1.tif:0154-0364	20.63	19.26	669.043	140.586
fagus	M29	4	M29_3	M290006-1.tiff:0525-0500	15.303	14.327	334.396	78.516
fagus	M29	5	M29_1	M290002-1.tiff:0440-0532	49.035	35.31	584.383	98.368
fagus	M29	5	M29_2	M290004-1.tif:0187-0368	14.54	14.472	669.043	140.586
fagus	M29	5	M29_3	M290006-1.tiff:0562-0487	15.945	14.838	334.396	78.516
fagus	M29	6	M29_1	M290002-1.tiff:0486-0515	38.577	29.487	584.383	98.368
fagus	M29	6	M29_2	M290004-1.tif:0227-0370	22.72	19.978	669.043	140.586
fagus	M29	6	M29_3	M290006-1.tiff:0594-0472	19.153	16.482	334.396	78.516
fagus	M29	7	M29_1	M290002-1.tiff:0498-0602	21.396	17.581	584.383	98.368
fagus	M29	7	M29_2	M290004-1.tif:0271-0353	11.28	12.276	669.043	140.586
fagus	M29	7	M29_3	M290006-1.tiff:0632-0466	18.749	16.991	334.396	78.516
fagus	M29	8	M29_1	M290002-1.tiff:0523-0504	31.68	25.9	584.383	98.368
fagus	M29	8	M29_2	M290004-1.tif:0271-0400	12.19	12.623	669.043	140.586
fagus	M29	8	M29_3	M290006-1.tiff:0680-0441	30.481	23.395	334.396	78.516
fagus	M29	9	M29_1	M290002-1.tiff:0543-0595	24.62	20.318	584.383	98.368
fagus	M29	9	M29_2	M290004-1.tif:0308-0347	9.14	10.966	669.043	140.586
fagus	M29	9	M29_3	M290006-1.tiff:0638-0432	16.029	16.533	334.396	78.516
fagus	M29	10	M29_1	M290002-1.tiff:0311-0557	28.313	23.349	584.383	98.368
fagus	M29	10	M29_2	M290004-1.tif:0363-0362	15.51	14.604	669.043	140.586
fagus	M29	10	M29_3	M290006-1.tiff:0593-0428	11.062	12.067	334.396	78.516
fagus	M29	11	M29_1	M290002-1.tiff:0270-0543	18.549	16.292	584.383	98.368
fagus	M29	11	M29_2	M290004-1.tif:0409-0379	20.01	17.218	669.043	140.586
fagus	M29	11	M29_3	M290006-1.tiff:0562-0444	12.416	12.729	334.396	78.516
fagus	M29	12	M29_2	M290004-1.tif:0446-0359	13.59	13.913	669.043	140.586
fagus	M29	12	M29_3	M290006-1.tiff:0525-0457	14.843	14.298	334.396	78.516
fagus	M29	13	M29_2	M290004-1.tif:0485-0363	12.49	13.09	669.043	140.586
fagus	M29	14	M29_2	M290004-1.tif:0558-0374	16.4	15.489	669.043	140.586
fagus	M29	15	M29_2	M290004-1.tif:0617-0376	16.95	15.354	669.043	140.586
fagus	M29	16	M29_2	M290004-1.tif:0602-0450	16.8	15.98	669.043	140.586
fagus	M29	17	M29_2	M290004-1.tif:0560-0440	16.91	15.378	669.043	140.586
fagus	M29	18	M29_2	M290004-1.tif:0521-0392	26.29	22.111	669.043	140.586
fagus	M29	19	M29_2	M290004-1.tif:0479-0414	9.95	11.648	669.043	140.586
fagus	M29	20	M29_2	M290004-1.tif:0444-0416	10.1	11.655	669.043	140.586
fagus	M29	21	M29_2	M290004-1.tif:0377-0411	12.65	12.9	669.043	140.586
fagus	M29	22	M29_2	M290004-1.tif:0321-0394	17.05	15.515	669.043	140.586
fagus	M31	2	M31_1	FagusM310002-1.tiff:0357-1123	72.821	42.387	1347.891	151.329
fagus	M31	2	M31_2	FagusM310003-1.tiff:0109-1244	33.424	22.892	703.395	109.532
fagus	M31	2	M31_3	FagusM310001-1.tiff:1055-1153	27.96	21.43	554.09	95.238
fagus	M31	2	M31_4	FagusM310004-1.tiff:1336-1164	32.002	21.648	793.22	113.09
fagus	M31	3	M31_1	FagusM310002-1.tiff:0433-1161	47.062	29.611	1347.891	151.329
fagus	M31	3	M31_2	FagusM310003-1.tiff:0178-1232	35.328	23.91	703.395	109.532
fagus	M31	3	M31_3	FagusM310001-1.tiff:1142-1163	20.527	17.485	554.09	95.238
fagus	M31	3	M31_4	FagusM310004-1.tiff:1418-1169	27.031	18.876	793.22	113.09
fagus	M31	4	M31_1	FagusM310002-1.tiff:0507-1181	32.875	22.178	1347.891	151.329
fagus	M31	4	M31_2	FagusM310003-1.tiff:0246-1232	27.735	20.559	703.395	109.532
fagus	M31	4	M31_3	FagusM310001-1.tiff:1220-1129	25.483	20.801	554.09	95.238
fagus	M31	4	M31_4	FagusM310004-1.tiff:1495-1157	26.957	19.71	793.22	113.09
fagus	M31	5	M31_1	FagusM310002-1.tiff:0587-1184	26.085	18.628	1347.891	151.329
fagus	M31	5	M31_2	FagusM310003-1.tiff:0309-1197	44.029	29.458	703.395	109.532
fagus	M31	5	M31_3	FagusM310001-1.tiff:1319-1135	30.135	22.319	554.09	95.238
fagus	M31	5	M31_4	FagusM310004-1.tiff:1562-1169	23.486	17.721	793.22	113.09
fagus	M31	6	M31_1	FagusM310002-1.tiff:0549-1101	18.373	16.067	1347.891	151.329
fagus	M31	6	M31_2	FagusM310003-1.tiff:0378-1196	44.954	29.142	703.395	109.532
fagus	M31	6	M31_3	FagusM310001-1.tiff:1381-1065	32.793	23.308	554.09	95.238
fagus	M31	6	M31_4	FagusM310004-1.tiff:1560-1072	22.931	17.968	793.22	113.09
fagus	M31	7	M31_1	FagusM310002-1.tiff:0664-1169	27.72	19.965	1347.891	151.329
fagus	M31	7	M31_2	FagusM310003-1.tiff:0099-1114	28.806	21.067	703.395	109.532
fagus	M31	7	M31_3	FagusM310001-1.tiff:1495-1128	31.011	21.52	554.09	95.238
fagus	M31	7	M31_4	FagusM310004-1.tiff:1624-1076	55.456	35.436	793.22	113.09
fagus	M31	8	M31_1	FagusM310002-1.tiff:0730-1185	23.425	17.568	1347.891	151.329
fagus	M31	8	M31_2	FagusM310003-1.tiff:0162-1101	24.225	18.969	703.395	109.532
fagus	M31	8	M31_3	FagusM310001-1.tiff:1508-0970	22.175	17.732	554.09	95.238
fagus	M31	8	M31_4	FagusM310004-1.tiff:1554-0946	35.073	22.802	793.22	113.09
fagus	M31	9	M31_1	FagusM310002-1.tiff:0730-1088	23.275	18.074	1347.891	151.329
fagus	M31	9	M31_2	FagusM310003-1.tiff:0227-1092	35.682	24.687	703.395	109.532
fagus	M31	9	M31_3	FagusM310001-1.tiff:1522-0840	16.187	14.961	554.09	95.238
fagus	M31	9	M31_4	FagusM310004-1.tiff:1498-1035	29.137	20.899	793.22	113.09
fagus	M31	10	M31_1	FagusM310002-1.tiff:0793-1088	53.878	34.756	1347.891	151.329
fagus	M31	10	M31_2	FagusM310003-1.tiff:0289-1056	21.031	17.216	703.395	109.532
fagus	M31	10	M31_3	FagusM310001-1.tiff:1426-0877	26.749	20.483	554.09	95.238
fagus	M31	10	M31_4	FagusM310004-1.tiff:1427-1027	39.916	25.771	793.22	113.09
fagus	M31	11	M31_1	FagusM310002-1.tiff:0846-1179	16.427	15.323	1347.891	151.329
fagus	M31	11	M31_2	FagusM310003-1.tiff:0359-1046	23.933	18.134	703.395	109.532
fagus	M31	11	M31_3	FagusM310001-1.tiff:1330-0850	17.942	15.457	554.09	95.238
fagus	M31	11	M31_4	FagusM310004-1.tiff:1379-1088	16.827	15.547	793.22	113.09
fagus	M31	12	M31_1	FagusM310002-1.tiff:0878-1115	43.051	29.105	1347.891	151.329
fagus	M31	12	M31_2	FagusM310003-1.tiff:0354-0943	18.774	16.649	703.395	109.532
fagus	M31	12	M31_3	FagusM310001-1.tiff:1297-0966	15.71	14.788	554.09	95.238
fagus	M31	12	M31_4	FagusM310004-1.tiff:1314-1039	27.886	20.416	793.22	113.09
fagus	M31	13	M31_1	FagusM310002-1.tiff:0942-1120	27.379	21.211	1347.891	151.329
fagus	M31	13	M31_2	FagusM310003-1.tiff:0296-0964	20.355	16.935	703.395	109.532
fagus	M31	13	M31_3	FagusM310001-1.tiff:1207-0980	11.935	13.327	554.09	95.238
fagus	M31	13	M31_4	FagusM310004-1.tiff:1364-0966	24.261	18.517	793.22	113.09
fagus	M31	14	M31_1	FagusM310002-1.tiff:0919-1005	23.761	18.323	1347.891	151.329
fagus	M31	14	M31_2	FagusM310003-1.tiff:0233-0969	19.69	16.593	703.395	109.532
fagus	M31	14	M31_3	FagusM310001-1.tiff:1226-0859	20.127	16.397	554.09	95.238
fagus	M31	14	M31_4	FagusM310004-1.tiff:1471-0911	29.643	21.338	793.22	113.09
fagus	M31	15	M31_1	FagusM310002-1.tiff:0854-0974	21.396	17.107	1347.891	151.329
fagus	M31	15	M31_2	FagusM310003-1.tiff:0169-0978	26.965	20.004	703.395	109.532
fagus	M31	15	M31_3	FagusM310001-1.tiff:1120-0889	21.934	17.808	554.09	95.238
fagus	M31	15	M31_4	FagusM310004-1.tiff:1471-0911	29.643	21.338	793.22	113.09
fagus	M31	16	M31_1	FagusM310002-1.tiff:0921-0885	25.521	19.309	1347.891	151.329
fagus	M31	16	M31_2	FagusM310003-1.tiff:0107-0984	23.746	19.446	703.395	109.532
fagus	M31	16	M31_3	FagusM310001-1.tiff:1121-1029	14.642	14.136	554.09	95.238
fagus	M31	16	M31_4	FagusM310004-1.tiff:1617-0887	33.305	22.658	793.22	113.09
fagus	M31	17	M31_1	FagusM310002-1.tiff:0855-0874	23.125	17.997	1347.891	151.329
fagus	M31	17	M31_3	FagusM310001-1.tiff:1028-0935	34.501	23.937	554.09	95.238
fagus	M31	17	M31_4	FagusM310004-1.tiff:1521-0853	18.146	15.548	793.22	113.09
fagus	M31	18	M31_1	FagusM310002-1.tiff:0785-0900	33.957	22.524	1347.891	151.329
fagus	M31	18	M31_4	FagusM310004-1.tiff:1398-0875	26.973	19.134	793.22	113.09
fagus	M31	19	M31_1	FagusM310002-1.tiff:0723-0962	33.973	22.558	1347.891	151.329
fagus	M31	19	M31_4	FagusM310004-1.tiff:1308-0896	29.617	20.819	793.22	113.09
fagus	M31	20	M31_1	FagusM310002-1.tiff:0691-0870	19.662	16.203	1347.891	151.329
fagus	M31	21	M31_1	FagusM310002-1.tiff:0668-1051	29.025	20.844	1347.891	151.329
fagus	M31	22	M31_1	FagusM310002-1.tiff:0598-1042	41.607	26.204	1347.891	151.329
fagus	M31	23	M31_1	FagusM310002-1.tiff:0642-0923	30.971	21.286	1347.891	151.329
fagus	M31	24	M31_1	FagusM310002-1.tiff:0567-0893	27.669	19.346	1347.891	151.329
fagus	M31	25	M31_1	FagusM310002-1.tiff:0536-0978	24.708	18.519	1347.891	151.329
fagus	M31	26	M31_1	FagusM310002-1.tiff:0483-1051	27.146	20.251	1347.891	151.329
fagus	M31	27	M31_1	FagusM310002-1.tiff:0416-1017	23.161	18.824	1347.891	151.329
fagus	M31	28	M31_1	FagusM310002-1.tiff:0478-0913	28.119	20.51	1347.891	151.329
fagus	M31	29	M31_1	FagusM310002-1.tiff:0412-0904	20.376	16.952	1347.891	151.329
fagus	M31	30	M31_1	FagusM310002-1.tiff:0355-0919	24.46	19.242	1347.891	151.329
fagus	M32	2	M32_1	FagusM320001-1.tiff:0967-1096	26.723	18.924	668.988	111.621
fagus	M32	2	M32_2	FagusM320002-1.tiff:0509-1139	41.499	24.644	3455.216	271.977
fagus	M32	2	M32_3	FagusM320004-1.tiff:0836-1151	27.736	20.099	1221.014	146.628
fagus	M32	2	M32_4	FagusM320005-1.tiff:0332-1065	26.331	20.232	1119.758	138.146
fagus	M32	2	M32_5	FagusM320007-1.tiff:0761-1225	17.895	15.886	1008.149	131.9
fagus	M32	3	M32_1	FagusM320001-1.tiff:1027-1113	30.043	20.878	668.988	111.621
fagus	M32	3	M32_2	FagusM320002-1.tiff:0573-1146	26.039	20.441	3455.216	271.977
fagus	M32	3	M32_3	FagusM320004-1.tiff:0918-1139	29.809	20.724	1221.014	146.628
fagus	M32	3	M32_4	FagusM320005-1.tiff:0378-1015	71.911	41.664	1119.758	138.146
fagus	M32	3	M32_5	FagusM320007-1.tiff:0834-1230	20.349	17.072	1008.149	131.9
fagus	M32	4	M32_1	FagusM320001-1.tiff:1094-1129	23.475	17.77	668.988	111.621
fagus	M32	4	M32_2	FagusM320002-1.tiff:0656-1137	38.245	23.353	3455.216	271.977
fagus	M32	4	M32_3	FagusM320004-1.tiff:0992-1144	28.54	20.912	1221.014	146.628
fagus	M32	4	M32_4	FagusM320005-1.tiff:0319-0968	39.478	25.413	1119.758	138.146
fagus	M32	4	M32_5	FagusM320007-1.tiff:0914-1250	25.025	19.379	1008.149	131.9
fagus	M32	5	M32_1	FagusM320001-1.tiff:1152-1093	22.557	17.652	668.988	111.621
fagus	M32	5	M32_2	FagusM320002-1.tiff:0729-1069	49.543	28.92	3455.216	271.977
fagus	M32	5	M32_3	FagusM320004-1.tiff:1056-1170	18.288	16.299	1221.014	146.628
fagus	M32	5	M32_4	FagusM320005-1.tiff:0348-0897	24.828	19.053	1119.758	138.146
fagus	M32	5	M32_5	FagusM320007-1.tiff:0997-1265	18.485	15.96	1008.149	131.9
fagus	M32	6	M32_1	FagusM320001-1.tiff:1091-1013	32.411	23.763	668.988	111.621
fagus	M32	6	M32_2	FagusM320002-1.tiff:0795-1150	32.305	21.247	3455.216	271.977
fagus	M32	6	M32_3	FagusM320004-1.tiff:1107-1104	38.945	24.327	1221.014	146.628
fagus	M32	6	M32_4	FagusM320005-1.tiff:0420-0956	29.656	20.894	1119.758	138.146
fagus	M32	6	M32_5	FagusM320007-1.tiff:1117-1278	22.174	17.148	1008.149	131.9
fagus	M32	7	M32_1	FagusM320001-1.tiff:1163-0977	26.19	19.153	668.988	111.621
fagus	M32	7	M32_2	FagusM320002-1.tiff:0851-1143	32.689	22.149	3455.216	271.977
fagus	M32	7	M32_3	FagusM320004-1.tiff:1196-1151	22.602	18.29	1221.014	146.628
fagus	M32	7	M32_4	FagusM320005-1.tiff:0310-0876	23.745	17.834	1119.758	138.146
fagus	M32	7	M32_5	FagusM320007-1.tiff:1233-1275	24.73	18.645	1008.149	131.9
fagus	M32	8	M32_1	FagusM320001-1.tiff:1047-0978	18.861	16.139	668.988	111.621
fagus	M32	8	M32_2	FagusM320002-1.tiff:0952-1160	22.298	17.351	3455.216	271.977
fagus	M32	8	M32_3	FagusM320004-1.tiff:1248-1072	34.281	22.85	1221.014	146.628
fagus	M32	8	M32_4	FagusM320005-1.tiff:0393-0880	26.344	19.031	1119.758	138.146
fagus	M32	8	M32_5	FagusM320007-1.tiff:1310-1269	23.907	19.022	1008.149	131.9
fagus	M32	9	M32_1	FagusM320001-1.tiff:0990-0997	22.387	17.449	668.988	111.621
fagus	M32	9	M32_2	FagusM320002-1.tiff:0793-1036	46.681	26.474	3455.216	271.977
fagus	M32	9	M32_3	FagusM320004-1.tiff:1320-1113	36.714	24.25	1221.014	146.628
fagus	M32	9	M32_4	FagusM320005-1.tiff:0462-0863	21.478	17.154	1119.758	138.146
fagus	M32	9	M32_5	FagusM320007-1.tiff:1275-1145	20.522	16.625	1008.149	131.9
fagus	M32	10	M32_1	FagusM320001-1.tiff:0966-0891	28.927	19.983	668.988	111.621
fagus	M32	10	M32_2	FagusM320002-1.tiff:0671-1017	36.636	22.741	3455.216	271.977
fagus	M32	10	M32_3	FagusM320004-1.tiff:1322-0935	27.459	20.274	1221.014	146.628
fagus	M32	10	M32_4	FagusM320005-1.tiff:0504-0874	23.656	18.419	1119.758	138.146
fagus	M32	10	M32_5	FagusM320007-1.tiff:1188-1157	28.356	20.383	1008.149	131.9
fagus	M32	11	M32_1	FagusM320001-1.tiff:1028-0884	26.062	19.12	668.988	111.621
fagus	M32	11	M32_2	FagusM320002-1.tiff:0613-1036	33.428	21.576	3455.216	271.977
fagus	M32	11	M32_3	FagusM320004-1.tiff:1254-0929	26.289	19.362	1221.014	146.628
fagus	M32	11	M32_4	FagusM320005-1.tiff:0543-0881	24.14	19.036	1119.758	138.146
fagus	M32	11	M32_5	FagusM320007-1.tiff:1122-1130	16.419	15.542	1008.149	131.9
fagus	M32	12	M32_1	FagusM320001-1.tiff:1083-0880	21.647	17.65	668.988	111.621
fagus	M32	12	M32_2	FagusM320002-1.tiff:0853-1032	33.989	22.088	3455.216	271.977
fagus	M32	12	M32_3	FagusM320004-1.tiff:1169-0977	41.226	25.596	1221.014	146.628
fagus	M32	12	M32_4	FagusM320005-1.tiff:0577-0858	14.548	14.823	1119.758	138.146
fagus	M32	12	M32_5	FagusM320007-1.tiff:1274-1048	18.624	15.936	1008.149	131.9
fagus	M32	13	M32_1	FagusM320001-1.tiff:1135-0871	19.301	16.493	668.988	111.621
fagus	M32	13	M32_2	FagusM320002-1.tiff:0911-1058	42.5	26.201	3455.216	271.977
fagus	M32	13	M32_3	FagusM320004-1.tiff:1092-0936	30.539	21.176	1221.014	146.628
fagus	M32	13	M32_4	FagusM320005-1.tiff:0467-0948	29.643	21.337	1119.758	138.146
fagus	M32	13	M32_5	FagusM320007-1.tiff:1188-1023	18.561	15.936	1008.149	131.9
fagus	M32	14	M32_1	FagusM320001-1.tiff:1199-0881	24.328	18.045	668.988	111.621
fagus	M32	14	M32_2	FagusM320002-1.tiff:0965-1032	34.494	23.324	3455.216	271.977
fagus	M32	14	M32_3	FagusM320004-1.tiff:1024-0987	29.019	20.963	1221.014	146.628
fagus	M32	14	M32_4	FagusM320005-1.tiff:0504-0973	45.885	27.132	1119.758	138.146
fagus	M32	14	M32_5	FagusM320007-1.tiff:1107-1028	18.957	16.292	1008.149	131.9
fagus	M32	15	M32_2	FagusM320002-1.tiff:1019-1084	30.556	21.191	3455.216	271.977
fagus	M32	15	M32_3	FagusM320004-1.tiff:0960-1029	30.154	20.415	1221.014	146.628
fagus	M32	15	M32_4	FagusM320005-1.tiff:0557-0953	32.293	22.265	1119.758	138.146
fagus	M32	15	M32_5	FagusM320007-1.tiff:1030-1037	17.448	15.296	1008.149	131.9
fagus	M32	16	M32_2	FagusM320002-1.tiff:1008-0944	32.745	20.81	3455.216	271.977
fagus	M32	16	M32_3	FagusM320004-1.tiff:0954-0923	24.557	18.267	1221.014	146.628
fagus	M32	16	M32_4	FagusM320005-1.tiff:0438-1043	30.65	21.34	1119.758	138.146
fagus	M32	16	M32_5	FagusM320007-1.tiff:0981-1151	22.246	17.74	1008.149	131.9
fagus	M32	17	M32_2	FagusM320002-1.tiff:1064-1025	35.775	24.881	3455.216	271.977
fagus	M32	17	M32_3	FagusM320004-1.tiff:0882-0970	31.674	22.654	1221.014	146.628
fagus	M32	17	M32_4	FagusM320005-1.tiff:0496-1072	40.051	24.817	1119.758	138.146
fagus	M32	17	M32_5	FagusM320007-1.tiff:1056-1173	29.482	22.297	1008.149	131.9
fagus	M32	18	M32_2	FagusM320002-1.tiff:1132-1110	38.188	23.189	3455.216	271.977
fagus	M32	18	M32_3	FagusM320004-1.tiff:0808-0967	42.549	26.302	1221.014	146.628
fagus	M32	18	M32_4	FagusM320005-1.tiff:0554-1056	51.108	31.238	1119.758	138.146
fagus	M32	18	M32_5	FagusM320007-1.tiff:0947-1046	20.821	17.217	1008.149	131.9
fagus	M32	19	M32_2	FagusM320002-1.tiff:1124-1004	37.281	23.261	3455.216	271.977
fagus	M32	19	M32_5	FagusM320007-1.tiff:0873-1072	43.586	30.197	1008.149	131.9
fagus	M32	20	M32_2	FagusM320002-1.tiff:1204-1047	41.724	24.923	3455.216	271.977
fagus	M32	20	M32_5	FagusM320007-1.tiff:0794-1122	18.578	16.066	1008.149	131.9
fagus	M32	21	M32_2	FagusM320002-1.tiff:1260-1132	36.43	22.279	3455.216	271.977
fagus	M32	21	M32_5	FagusM320007-1.tiff:0791-1025	17.241	15.7	1008.149	131.9
fagus	M32	22	M32_2	FagusM320002-1.tiff:1264-1032	35.326	22.32	3455.216	271.977
fagus	M32	23	M32_2	FagusM320002-1.tiff:1319-1001	36.093	22.791	3455.216	271.977
fagus	M32	24	M32_2	FagusM320002-1.tiff:1366-1058	31.099	21.246	3455.216	271.977
fagus	M32	25	M32_2	FagusM320002-1.tiff:1414-1027	21.774	17.589	3455.216	271.977
fagus	M32	26	M32_2	FagusM320002-1.tiff:1373-1149	31.856	20.549	3455.216	271.977
fagus	M32	27	M32_2	FagusM320002-1.tiff:1443-1128	36.916	22.261	3455.216	271.977
fagus	M32	28	M32_2	FagusM320002-1.tiff:1459-1012	35.242	24.364	3455.216	271.977
fagus	M32	29	M32_2	FagusM320002-1.tiff:1507-0998	62.319	36.419	3455.216	271.977
fagus	M32	30	M32_2	FagusM320002-1.tiff:1389-0959	33.194	21.228	3455.216	271.977
fagus	M32	31	M32_2	FagusM320002-1.tiff:1260-0944	28.817	19.765	3455.216	271.977
fagus	M32	32	M32_2	FagusM320002-1.tiff:1171-0949	31.183	20.765	3455.216	271.977
fagus	M32	33	M32_2	FagusM320002-1.tiff:0920-0935	28.265	19.313	3455.216	271.977
fagus	M32	34	M32_2	FagusM320002-1.tiff:0852-0939	39.386	23.091	3455.216	271.977
fagus	M32	35	M32_2	FagusM320002-1.tiff:0592-0946	28.293	19.357	3455.216	271.977
fagus	M32	36	M32_2	FagusM320002-1.tiff:0531-0930	28.92	19.709	3455.216	271.977
fagus	M32	37	M32_2	FagusM320002-1.tiff:0486-0990	36.29	22.53	3455.216	271.977
fagus	M32	38	M32_2	FagusM320002-1.tiff:0545-1057	44.446	24.499	3455.216	271.977
fagus	M33	2	M33_1	M330001-1.tiff:0535-0443	23.264	18.738	391.681	81.761
fagus	M33	2	M33_2	M330002-1.tiff:0470-0577	18.36	15.825	409.869	89.461
fagus	M33	2	M33_3	M330003-1.tif:0311-0480	22.748	20.643	650.367	113.368
fagus	M33	3	M33_1	M330001-1.tiff:0586-0451	21.273	17.416	391.681	81.761
fagus	M33	3	M33_2	M330002-1.tiff:0518-0545	30.322	23.26	409.869	89.461
fagus	M33	3	M33_3	M330003-1.tif:0365-0476	23.314	23.194	650.367	113.368
fagus	M33	4	M33_1	M330001-1.tiff:0643-0465	17.444	15.353	391.681	81.761
fagus	M33	4	M33_2	M330002-1.tiff:0563-0577	21.366	17.38	409.869	89.461
fagus	M33	4	M33_3	M330003-1.tif:0414-0505	16.034	15.821	650.367	113.368
fagus	M33	5	M33_1	M330001-1.tiff:0705-0468	19.249	16.34	391.681	81.761
fagus	M33	5	M33_2	M330002-1.tiff:0613-0579	18.378	16.235	409.869	89.461
fagus	M33	5	M33_3	M330003-1.tif:0443-0428	11.942	13.04	650.367	113.368
fagus	M33	6	M33_1	M330001-1.tiff:0761-0463	25.764	20.766	391.681	81.761
fagus	M33	6	M33_2	M330002-1.tiff:0647-0547	32.607	24.55	409.869	89.461
fagus	M33	6	M33_3	M330003-1.tif:0488-0395	12.696	13.493	650.367	113.368
fagus	M33	7	M33_1	M330001-1.tiff:0786-0376	19.917	16.489	391.681	81.761
fagus	M33	7	M33_2	M330002-1.tiff:0695-0574	18.035	16.216	409.869	89.461
fagus	M33	7	M33_3	M330003-1.tif:0477-0506	12.547	14.064	650.367	113.368
fagus	M33	8	M33_1	M330001-1.tiff:0728-0387	20.722	17.166	391.681	81.761
fagus	M33	8	M33_2	M330002-1.tiff:0689-0507	21.085	16.79	409.869	89.461
fagus	M33	8	M33_3	M330003-1.tif:0528-0489	18.89	18.427	650.367	113.368
fagus	M33	9	M33_1	M330001-1.tiff:0679-0384	22.451	18.341	391.681	81.761
fagus	M33	9	M33_2	M330002-1.tiff:0741-0566	25.594	19.164	409.869	89.461
fagus	M33	9	M33_3	M330003-1.tif:0560-0400	13.713	14.394	650.367	113.368
fagus	M33	10	M33_1	M330001-1.tiff:0624-0385	24.125	18.916	391.681	81.761
fagus	M33	10	M33_2	M330002-1.tiff:0747-0501	21.41	16.826	409.869	89.461
fagus	M33	10	M33_3	M330003-1.tif:0577-0501	16.931	17.438	650.367	113.368
fagus	M33	11	M33_1	M330001-1.tiff:0560-0362	19.965	16.654	391.681	81.761
fagus	M33	11	M33_2	M330002-1.tiff:0587-0513	25.277	18.403	409.869	89.461
fagus	M33	11	M33_3	M330003-1.tif:0632-0466	41.311	31.624	650.367	113.368
fagus	M33	12	M33_2	M330002-1.tiff:0473-0512	20.777	17.052	409.869	89.461
fagus	M33	12	M33_3	M330003-1.tif:0692-0469	38.36	33.051	650.367	113.368
fagus	M33	13	M33_3	M330003-1.tif:0748-0395	12.235	13.221	650.367	113.368
fagus	M33	14	M33_3	M330003-1.tif:0785-0490	27.757	26.102	650.367	113.368
fagus	M33	15	M33_3	M330003-1.tif:0834-0451	40.126	35.125	650.367	113.368
fagus	M34	2	M34_1	M340001-1.tiff:0765-0877	23.376	17.821	428.437	88.975
fagus	M34	2	M34_2	M340002-1.tiff:0543-1033	25.649	18.601	402.111	80.143
fagus	M34	2	M34_3	M340003-1.tiff:0548-0898	30.676	27.172	333.215	73.058
fagus	M34	3	M34_1	M340001-1.tiff:0852-0908	21.218	16.891	428.437	88.975
fagus	M34	3	M34_2	M340002-1.tiff:0637-1025	24.285	18.54	402.111	80.143
fagus	M34	3	M34_3	M340003-1.tiff:0615-0899	32.598	31.584	333.215	73.058
fagus	M34	4	M34_1	M340001-1.tiff:0950-0933	26.899	18.766	428.437	88.975
fagus	M34	4	M34_2	M340002-1.tiff:0740-1066	18.064	15.43	402.111	80.143
fagus	M34	4	M34_3	M340003-1.tiff:0677-0976	14.296	15.16	333.215	73.058
fagus	M34	5	M34_1	M340001-1.tiff:1090-0964	28.83	19.677	428.437	88.975
fagus	M34	5	M34_2	M340002-1.tiff:0829-1071	21.535	16.956	402.111	80.143
fagus	M34	5	M34_3	M340003-1.tiff:0755-1043	7.548	10.081	333.215	73.058
fagus	M34	6	M34_1	M340001-1.tiff:1204-0970	25.836	18.503	428.437	88.975
fagus	M34	6	M34_2	M340002-1.tiff:0834-0959	21.935	17.125	402.111	80.143
fagus	M34	6	M34_3	M340003-1.tiff:0802-0962	12.572	14.079	333.215	73.058
fagus	M34	7	M34_1	M340001-1.tiff:1227-0841	22.297	17.586	428.437	88.975
fagus	M34	7	M34_2	M340002-1.tiff:0745-0962	16.996	15.054	402.111	80.143
fagus	M34	7	M34_3	M340003-1.tiff:0865-1002	17.052	17.729	333.215	73.058
fagus	M34	8	M34_1	M340001-1.tiff:1141-0831	21.56	16.964	428.437	88.975
fagus	M34	8	M34_2	M340002-1.tiff:0790-0858	22.695	17.208	402.111	80.143
fagus	M34	8	M34_3	M340003-1.tiff:0872-0821	25.5	23.289	333.215	73.058
fagus	M34	9	M34_1	M340001-1.tiff:1049-0812	23.457	17.796	428.437	88.975
fagus	M34	9	M34_2	M340002-1.tiff:0675-0890	28.042	19.737	402.111	80.143
fagus	M34	9	M34_3	M340003-1.tiff:0782-0856	9.448	11.686	333.215	73.058
fagus	M34	10	M34_1	M340001-1.tiff:0952-0797	24.035	17.777	428.437	88.975
fagus	M34	10	M34_2	M340002-1.tiff:0575-0909	24.148	18.619	402.111	80.143
fagus	M34	10	M34_3	M340003-1.tiff:0762-0766	7.264	9.869	333.215	73.058
fagus	M34	11	M34_1	M340001-1.tiff:0856-0796	23.762	17.748	428.437	88.975
fagus	M34	11	M34_2	M340002-1.tiff:0494-0933	21.297	16.999	402.111	80.143
fagus	M34	11	M34_3	M340003-1.tiff:0715-0863	32.618	27.012	333.215	73.058
fagus	M34	12	M34_1	M340001-1.tiff:0768-0772	17.31	15.123	428.437	88.975
fagus	M35	2	M35_1	M350001-1.tiff:0274-0567	19.8	16.929	297.178	70.46
fagus	M35	2	M35_2	M350003-1.tif:0327-0431	17.51	15.944	355.153	79.929
fagus	M35	2	M35_3	M350004-1.tiff:0559-0579	17.597	15.599	604.467	110.746
fagus	M35	3	M32_2	M350003-1.tif:0364-0432	20.064	17.702	355.153	79.929
fagus	M35	3	M35_3	M350004-1.tiff:0603-0586	14.754	13.96	604.467	110.746
fagus	M35	3	M53_1	M350001-1.tiff:0337-0566	14.316	14.358	297.178	70.46
fagus	M35	4	M35_1	M350001-1.tiff:0401-0567	17.698	15.681	297.178	70.46
fagus	M35	4	M35_2	M350003-1.tif:0342-0492	15.01	14.213	355.153	79.929
fagus	M35	4	M35_3	M350004-1.tiff:0662-0590	14.296	13.832	604.467	110.746
fagus	M35	5	M35_1	M350001-1.tiff:0469-0556	16.29	14.939	297.178	70.46
fagus	M35	5	M35_2	M350003-1.tif:0378-0493	11.832	12.924	355.153	79.929
fagus	M35	5	M35_3	M350004-1.tiff:0706-0573	23.615	18.591	604.467	110.746
fagus	M35	6	M32_2	M350003-1.tif:0403-0449	29.051	24.91	355.153	79.929
fagus	M35	6	M35_1	M350001-1.tiff:0536-0556	19.601	16.157	297.178	70.46
fagus	M35	6	M35_3	M350004-1.tiff:0756-0576	21.897	17.687	604.467	110.746
fagus	M35	7	M35_2	M350003-1.tif:0431-0418	12.198	13.329	355.153	79.929
fagus	M35	7	M35_3	M350004-1.tiff:0802-0577	22.918	18.805	604.467	110.746
fagus	M35	7	M53_1	M350001-1.tiff:0505-0476	12.273	12.885	297.178	70.46
fagus	M35	8	M35_1	M350001-1.tiff:0407-0470	22.372	18.03	297.178	70.46
fagus	M35	8	M35_2	M350003-1.tif:0466-0420	23.933	18.843	355.153	79.929
fagus	M35	8	M35_3	M350004-1.tiff:0840-0577	14.109	14.038	604.467	110.746
fagus	M35	9	M32_2	M350003-1.tif:0504-0420	20.7	17.814	355.153	79.929
fagus	M35	9	M35_1	M350001-1.tiff:0452-0416	20.539	17.24	297.178	70.46
fagus	M35	9	M35_3	M350004-1.tiff:0881-0584	14.994	14.277	604.467	110.746
fagus	M35	10	M35_2	M350003-1.tif:0540-0415	18.297	16.559	355.153	79.929
fagus	M35	10	M35_3	M350004-1.tiff:0915-0573	18.784	16.626	604.467	110.746
fagus	M35	10	M53_1	M350001-1.tiff:0521-0410	19.109	16.825	297.178	70.46
fagus	M35	11	M35_1	M350001-1.tiff:0335-0468	18.732	16.42	297.178	70.46
fagus	M35	11	M35_2	M350003-1.tif:0516-0478	15.194	14.388	355.153	79.929
fagus	M35	11	M35_3	M350004-1.tiff:0904-0498	17.857	16.103	604.467	110.746
fagus	M35	12	M32_2	M350003-1.tif:0477-0479	16.153	14.828	355.153	79.929
fagus	M35	12	M35_1	M350001-1.tiff:0269-0464	20.916	16.974	297.178	70.46
fagus	M35	12	M35_3	M350004-1.tiff:0865-0509	24.427	19.932	604.467	110.746
fagus	M35	13	M35_2	M350003-1.tif:0552-0468	13.06	13.422	355.153	79.929
fagus	M35	13	M35_3	M350004-1.tiff:0825-0514	15.764	15.436	604.467	110.746
fagus	M35	14	M35_2	M350003-1.tif:0440-0475	19.062	17.228	355.153	79.929
fagus	M35	14	M35_3	M350004-1.tiff:0796-0490	12.162	13.044	604.467	110.746
fagus	M35	15	M35_3	M350004-1.tiff:0763-0509	18.117	16.173	604.467	110.746
fagus	M35	16	M35_3	M350004-1.tiff:0721-0508	19.18	16.57	604.467	110.746
fagus	M35	17	M35_3	M350004-1.tiff:0675-0507	20.46	16.857	604.467	110.746
fagus	M35	18	M35_3	M350004-1.tiff:0630-0500	16.097	14.723	604.467	110.746
fagus	M35	19	M35_3	M350004-1.tiff:0645-0554	16.337	14.639	604.467	110.746
fagus	M35	20	M35_3	M350004-1.tiff:0602-0535	16.264	14.891	604.467	110.746
fagus	M35	21	M35_3	M350004-1.tiff:0562-0510	19.638	17.351	604.467	110.746
fagus	M36	2	M36_1	M360001-1.tiff:1057-1035	28.155	20.242	440.925	84.622
fagus	M36	2	M36_2	M360001-1.tif:0431-0914	27.937	20.198	599.643	102.32
fagus	M36	3	M36_1	M360001-1.tiff:1133-1046	30.872	21	440.925	84.622
fagus	M36	3	M36_2	M360001-1.tif:0500-0929	33.136	23.775	599.643	102.32
fagus	M36	4	M36_1	M360001-1.tiff:1199-1099	25.55	19.7	440.925	84.622
fagus	M36	4	M36_2	M360001-1.tif:0470-0795	32.081	21.581	599.643	102.32
fagus	M36	5	M36_1	M360001-1.tiff:1275-1094	25.456	20.531	440.925	84.622
fagus	M36	5	M36_2	M360001-1.tif:0548-0798	25.097	19.349	599.643	102.32
fagus	M36	6	M36_1	M360001-1.tiff:1341-1101	26.682	20.942	440.925	84.622
fagus	M36	6	M36_2	M360001-1.tif:0584-0901	55.14	35.071	599.643	102.32
fagus	M36	7	M36_1	M360001-1.tiff:1341-0972	31.983	21.534	440.925	84.622
fagus	M36	7	M36_2	M360001-1.tif:0657-0890	38.685	26.069	599.643	102.32
fagus	M36	8	M36_1	M360001-1.tiff:1260-0945	36.182	24.403	440.925	84.622
fagus	M36	8	M36_2	M360001-1.tif:0703-0978	24.05	18.365	599.643	102.32
fagus	M36	9	M36_1	M360001-1.tiff:1184-0938	31.85	22.021	440.925	84.622
fagus	M36	9	M36_2	M360001-1.tif:0735-0850	34.913	23.521	599.643	102.32
fagus	M36	10	M36_1	M360001-1.tiff:1111-0915	38.536	24.071	440.925	84.622
fagus	M36	10	M36_2	M360001-1.tif:0777-0975	28.044	20.673	599.643	102.32
fagus	M36	11	M36_2	M360001-1.tif:0822-0869	27.728	20.191	599.643	102.32
fagus	M36	12	M36_2	M360001-1.tif:0893-0864	24.699	19.571	599.643	102.32
fagus	M36	13	M36_2	M360001-1.tif:0841-0991	30.872	23.411	599.643	102.32
fagus	M38	2	M38_1	M380003.tiff:0968-0968	22.977	18.843	576.389	99.003
fagus	M38	2	M38_2	M380002-1.tiff:0567-0840	19.481	17.416	607.642	104.906
fagus	M38	2	M38_3	M380001.tiff:0846-1362	23.301	18.415	302.054	74.016
fagus	M38	3	M38_1	M380003.tiff:1063-0957	18.417	16.285	576.389	99.003
fagus	M38	3	M38_2	M380002-1.tiff:0617-0956	32.897	27.34	607.642	104.906
fagus	M38	3	M38_3	M380001.tiff:0984-1336	23.055	19.703	302.054	74.016
fagus	M38	4	M38_1	M380003.tiff:1181-1014	18.644	15.931	576.389	99.003
fagus	M38	4	M38_2	M380002-1.tiff:0720-0954	34.923	25.791	607.642	104.906
fagus	M38	4	M38_3	M380001.tiff:1114-1395	17.233	15.107	302.054	74.016
fagus	M38	5	M38_1	M380003.tiff:1286-1046	16.094	14.862	576.389	99.003
fagus	M38	5	M38_2	M380002-1.tiff:0824-0947	14.828	14.356	607.642	104.906
fagus	M38	5	M38_3	M380001.tiff:1238-1372	15.429	14.802	302.054	74.016
fagus	M38	6	M38_1	M380003.tiff:1262-0900	23.342	17.624	576.389	99.003
fagus	M38	6	M38_2	M380002-1.tiff:0916-0993	23.224	20.264	607.642	104.906
fagus	M38	6	M38_3	M380001.tiff:1359-1352	16.665	15.077	302.054	74.016
fagus	M38	7	M38_1	M380003.tiff:1139-0825	25.655	18.956	576.389	99.003
fagus	M38	7	M38_2	M380002-1.tiff:0777-1095	22.496	18.277	607.642	104.906
fagus	M38	7	M38_3	M380001.tiff:1491-1361	19.419	16.081	302.054	74.016
fagus	M38	8	M38_1	M380003.tiff:0954-0834	18.238	15.48	576.389	99.003
fagus	M38	8	M38_2	M380002-1.tiff:0839-1165	15.483	14.52	607.642	104.906
fagus	M38	8	M38_3	M380001.tiff:1454-1171	13.301	13.353	302.054	74.016
fagus	M38	9	M38_1	M380003.tiff:0941-0689	23.179	18.59	576.389	99.003
fagus	M38	9	M38_2	M380002-1.tiff:0921-1193	26.475	21.472	607.642	104.906
fagus	M38	9	M38_3	M380001.tiff:1323-1159	17.043	15.118	302.054	74.016
fagus	M38	10	M38_1	M380003.tiff:1037-0685	22.663	17.935	576.389	99.003
fagus	M38	10	M38_2	M380002-1.tiff:0811-1281	10.479	12.045	607.642	104.906
fagus	M38	10	M38_3	M380001.tiff:1202-1185	18.114	15.982	302.054	74.016
fagus	M38	11	M38_1	M380003.tiff:1130-0689	20.468	17.05	576.389	99.003
fagus	M38	11	M38_2	M380002-1.tiff:0713-1252	15.512	14.684	607.642	104.906
fagus	M38	11	M38_3	M380001.tiff:1085-1209	17.009	15.741	302.054	74.016
fagus	M38	12	M38_1	M380003.tiff:1236-0709	32.79	22.959	576.389	99.003
fagus	M38	12	M38_2	M380002-1.tiff:0635-1198	22.568	19.111	607.642	104.906
fagus	M38	13	M38_2	M380002-1.tiff:0538-1212	17.884	16.651	607.642	104.906
fagus	M38	14	M38_2	M380002-1.tiff:0444-1231	21.385	18.557	607.642	104.906
fagus	M38	15	M38_2	M380002-1.tiff:0331-1265	16.021	14.663	607.642	104.906
fagus	M38	16	M38_2	M380002-1.tiff:0514-1097	12.932	12.979	607.642	104.906
fagus	M38	17	M38_2	M380002-1.tiff:0500-0986	8.909	11.36	607.642	104.906
fagus	M39	2	M39_1	FagusM390001-1.tiff:0559-0962	38.378	25.105	1196.515	152.402
fagus	M39	2	M39_2	FagusM390002-1.tiff:0663-1062	16	14.469	609.772	108.765
fagus	M39	2	M39_3	FagusM390002-1.tif:1317-1085	20.629	16.402	461.489	91.526
fagus	M39	3	M39_1	FagusM390001-1.tiff:0671-0958	52.963	31.016	1196.515	152.402
fagus	M39	3	M39_2	FagusM390002-1.tiff:0723-1054	14.053	13.856	609.772	108.765
fagus	M39	3	M39_3	FagusM390002-1.tif:1398-1106	18.284	15.403	461.489	91.526
fagus	M39	4	M39_1	FagusM390001-1.tiff:0788-0906	46.285	26.868	1196.515	152.402
fagus	M39	4	M39_2	FagusM390002-1.tiff:0789-1059	15.768	14.363	609.772	108.765
fagus	M39	4	M39_3	FagusM390002-1.tif:1480-1127	17.711	15.288	461.489	91.526
fagus	M39	5	M39_1	FagusM390001-1.tiff:0759-1081	30.047	20.247	1196.515	152.402
fagus	M39	5	M39_2	FagusM390002-1.tiff:0860-1063	17.535	15.124	609.772	108.765
fagus	M39	5	M39_3	FagusM390002-1.tif:1567-1143	16.768	14.851	461.489	91.526
fagus	M39	6	M39_1	FagusM390001-1.tiff:0888-0986	68.658	39.734	1196.515	152.402
fagus	M39	6	M39_2	FagusM390002-1.tiff:0938-1070	16.375	14.627	609.772	108.765
fagus	M39	6	M39_3	FagusM390002-1.tif:1546-1059	19.487	15.889	461.489	91.526
fagus	M39	7	M39_1	FagusM390001-1.tiff:0991-0857	27.895	20.784	1196.515	152.402
fagus	M39	7	M39_2	FagusM390002-1.tiff:1017-1073	16.66	14.704	609.772	108.765
fagus	M39	7	M39_3	FagusM390002-1.tif:1467-1049	19.405	16.165	461.489	91.526
fagus	M39	8	M39_1	FagusM390001-1.tiff:0980-1076	38.264	24.835	1196.515	152.402
fagus	M39	8	M39_2	FagusM390002-1.tiff:1102-1075	18.194	15.414	609.772	108.765
fagus	M39	8	M39_3	FagusM390002-1.tif:1380-1007	20.805	16.512	461.489	91.526
fagus	M39	9	M39_1	FagusM390001-1.tiff:1074-1125	27.038	19.478	1196.515	152.402
fagus	M39	9	M39_2	FagusM390002-1.tiff:1077-0983	20.672	16.617	609.772	108.765
fagus	M39	9	M39_3	FagusM390002-1.tif:1293-0977	20.917	16.52	461.489	91.526
fagus	M39	10	M39_1	FagusM390001-1.tiff:1083-0909	47.629	30.03	1196.515	152.402
fagus	M39	10	M39_2	FagusM390002-1.tiff:0997-0981	23.063	17.616	609.772	108.765
fagus	M39	10	M39_3	FagusM390002-1.tif:1455-0973	17.621	15.162	461.489	91.526
fagus	M39	11	M39_1	FagusM390001-1.tiff:1187-0842	26.031	18.729	1196.515	152.402
fagus	M39	11	M39_2	FagusM390002-1.tiff:0913-1008	15.66	14.445	609.772	108.765
fagus	M39	11	M39_3	FagusM390002-1.tif:1528-0943	31.501	21.141	461.489	91.526
fagus	M39	12	M39_1	FagusM390001-1.tiff:1296-0843	30.149	20.437	1196.515	152.402
fagus	M39	12	M39_2	FagusM390002-1.tiff:0838-0974	17.298	15.083	609.772	108.765
fagus	M39	12	M39_3	FagusM390002-1.tif:1444-0894	20.564	16.409	461.489	91.526
fagus	M39	13	M39_1	FagusM390001-1.tiff:1400-0805	25.916	18.612	1196.515	152.402
fagus	M39	13	M39_2	FagusM390002-1.tiff:0750-0968	21.426	16.889	609.772	108.765
fagus	M39	13	M39_3	FagusM390002-1.tif:1363-0897	21.68	17.03	461.489	91.526
fagus	M39	14	M39_1	FagusM390001-1.tiff:1542-0784	29.954	20.333	1196.515	152.402
fagus	M39	14	M39_2	FagusM390002-1.tiff:0673-0961	18.814	15.88	609.772	108.765
fagus	M39	14	M39_3	FagusM390002-1.tif:1289-0882	19.741	16.175	461.489	91.526
fagus	M39	15	M39_1	FagusM390001-1.tiff:1651-0799	30.188	20.758	1196.515	152.402
fagus	M39	15	M39_2	FagusM390002-1.tiff:0911-0935	19.082	15.957	609.772	108.765
fagus	M39	16	M39_1	FagusM390001-1.tiff:1630-1164	33.362	21.346	1196.515	152.402
fagus	M39	16	M39_2	FagusM390002-1.tiff:1046-0882	25.606	18.256	609.772	108.765
fagus	M39	17	M39_1	FagusM390001-1.tiff:1629-0992	37.124	22.837	1196.515	152.402
fagus	M39	17	M39_2	FagusM390002-1.tiff:0949-0873	23.085	17.676	609.772	108.765
fagus	M39	18	M39_1	FagusM390001-1.tiff:1509-1062	67.441	38.332	1196.515	152.402
fagus	M39	18	M39_2	FagusM390002-1.tiff:0833-0875	25.334	18.29	609.772	108.765
fagus	M39	19	M39_1	FagusM390001-1.tiff:1392-1066	65.865	36.345	1196.515	152.402
fagus	M39	19	M39_2	FagusM390002-1.tiff:0743-0870	23.628	17.565	609.772	108.765
fagus	M39	20	M39_1	FagusM390001-1.tiff:1273-1070	52.756	31.34	1196.515	152.402
fagus	M39	20	M39_2	FagusM390002-1.tiff:0651-0876	22.533	17.25	609.772	108.765
fagus	M39	21	M39_1	FagusM390001-1.tiff:1180-1048	44.271	28.212	1196.515	152.402
fagus	M40	2	M40_1	M400004-1.tiff:0424-1133	21.209	17.708	552.894	105.384
fagus	M40	2	M40_2	M400005-1.tiff:0735-1143	21.903	17.707	679.563	109.638
fagus	M40	2	M40_3	M400003-1.tiff:1175-1067	31.831	27.702	292.077	74.869
fagus	M40	3	M40_1	M400004-1.tiff:0578-1154	19.592	16.574	552.894	105.384
fagus	M40	3	M40_2	M400005-1.tiff:0821-1169	10.175	11.883	679.563	109.638
fagus	M40	3	M40_3	M400003-1.tiff:1248-1020	18.497	16.824	292.077	74.869
fagus	M40	4	M40_1	M400004-1.tiff:0664-1148	19.71	16.715	552.894	105.384
fagus	M40	4	M40_2	M400005-1.tiff:0886-1137	15.024	14.666	679.563	109.638
fagus	M40	4	M40_3	M400003-1.tiff:1336-0988	9.602	11.89	292.077	74.869
fagus	M40	5	M40_1	M400004-1.tiff:0746-1148	16.506	15.469	552.894	105.384
fagus	M40	5	M40_2	M400005-1.tiff:0968-1140	22.084	18.095	679.563	109.638
fagus	M40	5	M40_3	M400003-1.tiff:1375-1022	11.372	12.709	292.077	74.869
fagus	M40	6	M40_1	M400004-1.tiff:0826-1146	17.307	15.85	552.894	105.384
fagus	M40	6	M40_2	M400005-1.tiff:1042-1162	20.395	16.831	679.563	109.638
fagus	M40	6	M40_3	M400003-1.tiff:1461-1012	13.955	13.843	292.077	74.869
fagus	M40	7	M40_1	M400004-1.tiff:0898-1148	16.274	15.316	552.894	105.384
fagus	M40	7	M40_2	M400005-1.tiff:1168-1164	19.662	16.323	679.563	109.638
fagus	M40	7	M40_3	M400003-1.tiff:1528-1036	12.286	12.9	292.077	74.869
fagus	M40	8	M40_1	M400004-1.tiff:0976-1136	19.46	16.447	552.894	105.384
fagus	M40	8	M40_2	M400005-1.tiff:1299-1213	20.398	16.384	679.563	109.638
fagus	M40	8	M40_3	M400003-1.tiff:1261-1129	13.418	13.567	292.077	74.869
fagus	M40	9	M40_1	M400004-1.tiff:1076-1140	22.25	17.359	552.894	105.384
fagus	M40	9	M40_2	M400005-1.tiff:1352-1115	21.325	16.9	679.563	109.638
fagus	M40	9	M40_3	M400003-1.tiff:1346-1124	16.604	15.184	292.077	74.869
fagus	M40	10	M40_1	M400004-1.tiff:1094-1010	16.876	16.033	552.894	105.384
fagus	M40	10	M40_2	M400005-1.tiff:1376-0993	20.116	16.164	679.563	109.638
fagus	M40	10	M40_3	M400003-1.tiff:1431-1117	13.588	13.851	292.077	74.869
fagus	M40	11	M40_1	M400004-1.tiff:1024-1002	16.386	15.358	552.894	105.384
fagus	M40	11	M40_2	M400005-1.tiff:1269-0980	19.315	15.909	679.563	109.638
fagus	M40	11	M40_3	M400003-1.tiff:1508-1133	12.018	12.786	292.077	74.869
fagus	M40	12	M40_1	M400004-1.tiff:0897-1006	16.401	15.366	552.894	105.384
fagus	M40	12	M40_2	M400005-1.tiff:1171-0965	20.998	16.621	679.563	109.638
fagus	M40	12	M40_3	M400003-1.tiff:1595-1099	14.369	14.127	292.077	74.869
fagus	M40	13	M40_1	M400004-1.tiff:0824-0997	16.973	15.856	552.894	105.384
fagus	M40	13	M40_2	M400005-1.tiff:1257-1095	16.899	15.103	679.563	109.638
fagus	M40	13	M40_3	M400003-1.tiff:1670-1116	10.414	11.743	292.077	74.869
fagus	M40	14	M40_1	M400004-1.tiff:0753-1018	13.636	14.154	552.894	105.384
fagus	M40	14	M40_2	M400005-1.tiff:1112-1064	22.588	17.042	679.563	109.638
fagus	M40	15	M40_1	M400004-1.tiff:0674-1008	19.164	16.444	552.894	105.384
fagus	M40	15	M40_2	M400005-1.tiff:1080-0947	17.953	15.381	679.563	109.638
fagus	M40	16	M40_1	M400004-1.tiff:0593-1019	19.605	16.988	552.894	105.384
fagus	M40	16	M40_2	M400005-1.tiff:0989-0981	24.531	18.204	679.563	109.638
fagus	M40	17	M40_1	M400004-1.tiff:0514-1034	23.921	19.622	552.894	105.384
fagus	M40	17	M40_2	M400005-1.tiff:0824-1062	19.84	16.21	679.563	109.638
fagus	M40	18	M40_1	M400004-1.tiff:0441-0992	13.562	13.789	552.894	105.384
fagus	M40	18	M40_2	M400005-1.tiff:0794-0961	22.735	17.377	679.563	109.638
fagus	M40	19	M40_2	M400005-1.tiff:0897-0940	22.687	17.488	679.563	109.638
fagus	M41	2	M41_1	FagusM410002-1.tiff:1125-1183	29.535	20.582	958.242	126.601
fagus	M41	2	M41_2	FagusM410001-1.tiff:0313-1177	29.074	19.971	1827.344	177.179
fagus	M41	2	M41_3	FagusM410003-1.tiff:0604-1101	32.287	22.474	820.759	112.716
fagus	M41	3	M41_1	FagusM410002-1.tiff:1223-1221	21.73	17.034	958.242	126.601
fagus	M41	3	M41_2	FagusM410001-1.tiff:0289-1006	45.848	25.363	1827.344	177.179
fagus	M41	3	M41_3	FagusM410003-1.tiff:0701-1097	63.016	33.184	820.759	112.716
fagus	M41	4	M41_1	FagusM410002-1.tiff:1333-1255	22.76	17.865	958.242	126.601
fagus	M41	4	M41_2	FagusM410001-1.tiff:0329-0816	36.983	22.435	1827.344	177.179
fagus	M41	4	M41_3	FagusM410003-1.tiff:0820-1157	39.811	23.72	820.759	112.716
fagus	M41	5	M41_1	FagusM410002-1.tiff:1424-1185	27.588	19.266	958.242	126.601
fagus	M41	5	M41_2	FagusM410001-1.tiff:0414-0964	40.961	23.834	1827.344	177.179
fagus	M41	5	M41_3	FagusM410003-1.tiff:0913-1181	30.644	21.048	820.759	112.716
fagus	M41	6	M41_1	FagusM410002-1.tiff:1491-1059	30.327	20.83	958.242	126.601
fagus	M41	6	M41_2	FagusM410001-1.tiff:0432-1119	34.753	21.621	1827.344	177.179
fagus	M41	6	M41_3	FagusM410003-1.tiff:1054-1152	34.349	23.596	820.759	112.716
fagus	M41	7	M41_1	FagusM410002-1.tiff:1316-1107	26.958	19.284	958.242	126.601
fagus	M41	7	M41_2	FagusM410001-1.tiff:0510-0872	39.627	23.524	1827.344	177.179
fagus	M41	7	M41_3	FagusM410003-1.tiff:0990-1010	47.102	27.1	820.759	112.716
fagus	M41	8	M41_1	FagusM410002-1.tiff:1224-1087	31.712	20.898	958.242	126.601
fagus	M41	8	M41_2	FagusM410001-1.tiff:0566-1080	40.476	23.875	1827.344	177.179
fagus	M41	8	M41_3	FagusM410003-1.tiff:0901-0941	49.283	29.09	820.759	112.716
fagus	M41	9	M41_1	FagusM410002-1.tiff:1120-1048	28.614	19.878	958.242	126.601
fagus	M41	9	M41_2	FagusM410001-1.tiff:0660-0941	44.89	25.31	1827.344	177.179
fagus	M41	9	M41_3	FagusM410003-1.tiff:0801-0992	44.648	24.977	820.759	112.716
fagus	M41	10	M41_1	FagusM410002-1.tiff:1523-1203	28.788	20.117	958.242	126.601
fagus	M41	10	M41_2	FagusM410001-1.tiff:0642-1178	29.003	19.655	1827.344	177.179
fagus	M41	10	M41_3	FagusM410003-1.tiff:0779-0838	20.69	16.5	820.759	112.716
fagus	M41	11	M41_1	FagusM410002-1.tiff:1406-1007	25.737	19.039	958.242	126.601
fagus	M41	11	M41_2	FagusM410001-1.tiff:0748-1186	29.077	19.784	1827.344	177.179
fagus	M41	11	M41_3	FagusM410003-1.tiff:0691-0880	29.749	21.421	820.759	112.716
fagus	M41	12	M41_1	FagusM410002-1.tiff:1340-0915	33.175	21.715	958.242	126.601
fagus	M41	12	M41_2	FagusM410001-1.tiff:0863-1174	34.646	21.381	1827.344	177.179
fagus	M41	12	M41_3	FagusM410003-1.tiff:0603-0955	30.181	20.377	820.759	112.716
fagus	M41	13	M41_1	FagusM410002-1.tiff:1246-0903	34.047	22.289	958.242	126.601
fagus	M41	13	M41_2	FagusM410001-1.tiff:0778-0944	71.152	37.005	1827.344	177.179
fagus	M41	14	M41_1	FagusM410002-1.tiff:1160-0903	27.45	19.216	958.242	126.601
fagus	M41	14	M41_2	FagusM410001-1.tiff:0898-0930	47.74	27.31	1827.344	177.179
fagus	M41	15	M41_2	FagusM410001-1.tiff:1004-0964	45.229	25.656	1827.344	177.179
fagus	M41	16	M41_2	FagusM410001-1.tiff:1121-0938	56.492	30.528	1827.344	177.179
fagus	M41	17	M41_2	FagusM410001-1.tiff:1041-1155	32.27	20.58	1827.344	177.179
fagus	M41	18	M41_2	FagusM410001-1.tiff:1165-1178	37.862	22.434	1827.344	177.179
fagus	M41	19	M41_2	FagusM410001-1.tiff:0989-1249	25.533	18.387	1827.344	177.179
fagus	M42	2	M42_1	FagusM420001-1.tiff:1072-1173	18.018	15.406	534.137	99.608
fagus	M42	2	M42_2	FagusM420003-1.tiff:1617-1186	18.963	16.211	354.606	79.301
fagus	M42	2	M42_3	FagusM420002-1.tiff:1080-1119	18.824	15.861	999.13	130.274
fagus	M42	3	M42_1	FagusM420001-1.tiff:1161-1156	26.663	20.03	534.137	99.608
fagus	M42	3	M42_2	FagusM420003-1.tiff:1685-1226	14.596	13.95	354.606	79.301
fagus	M42	3	M42_3	FagusM420002-1.tiff:1182-1134	16.455	14.759	999.13	130.274
fagus	M42	4	M42_1	FagusM420001-1.tiff:1253-1162	27.989	20.405	534.137	99.608
fagus	M42	4	M42_2	FagusM420003-1.tiff:1777-1218	17.884	15.588	354.606	79.301
fagus	M42	4	M42_3	FagusM420002-1.tiff:1283-1134	19.743	16.01	999.13	130.274
fagus	M42	5	M42_1	FagusM420001-1.tiff:1352-1195	22.11	17.13	534.137	99.608
fagus	M42	5	M42_2	FagusM420003-1.tiff:1714-1142	13.301	13.289	354.606	79.301
fagus	M42	5	M42_3	FagusM420002-1.tiff:1400-1148	17.887	15.195	999.13	130.274
fagus	M42	6	M42_1	FagusM420001-1.tiff:1365-1067	22.535	18.103	534.137	99.608
fagus	M42	6	M42_2	FagusM420003-1.tiff:1787-1101	19.94	16.24	354.606	79.301
fagus	M42	6	M42_3	FagusM420002-1.tiff:1543-1155	19.767	15.993	999.13	130.274
fagus	M42	7	M42_1	FagusM420001-1.tiff:1102-1072	15.496	14.25	534.137	99.608
fagus	M42	7	M42_2	FagusM420003-1.tiff:1602-1085	12.758	13.174	354.606	79.301
fagus	M42	7	M42_3	FagusM420002-1.tiff:1642-1150	22.823	17.318	999.13	130.274
fagus	M42	8	M42_1	FagusM420001-1.tiff:1157-0978	20.779	16.739	534.137	99.608
fagus	M42	8	M42_2	FagusM420003-1.tiff:1673-1065	18.242	15.711	354.606	79.301
fagus	M42	8	M42_3	FagusM420002-1.tiff:1745-1163	22.206	17.183	999.13	130.274
fagus	M42	9	M42_1	FagusM420001-1.tiff:1224-1009	23.838	19.226	534.137	99.608
fagus	M42	9	M42_2	FagusM420003-1.tiff:1768-0996	17.989	15.497	354.606	79.301
fagus	M42	9	M42_3	FagusM420002-1.tiff:1739-1007	27.685	18.966	999.13	130.274
fagus	M42	10	M42_1	FagusM420001-1.tiff:1310-0971	24.645	18.467	534.137	99.608
fagus	M42	10	M42_2	FagusM420003-1.tiff:1859-1023	18.274	15.452	354.606	79.301
fagus	M42	10	M42_3	FagusM420002-1.tiff:1590-1001	36.139	21.973	999.13	130.274
fagus	M42	11	M42_1	FagusM420001-1.tiff:1436-0921	34.784	24.304	534.137	99.608
fagus	M42	11	M42_2	FagusM420003-1.tiff:1847-0924	17.003	14.94	354.606	79.301
fagus	M42	11	M42_3	FagusM420002-1.tiff:1481-1025	23.161	17.581	999.13	130.274
fagus	M42	12	M42_1	FagusM420001-1.tiff:1372-0883	13.487	13.587	534.137	99.608
fagus	M42	12	M42_2	FagusM420003-1.tiff:1765-0895	16.023	14.533	354.606	79.301
fagus	M42	12	M42_3	FagusM420002-1.tiff:1367-1020	24.412	17.858	999.13	130.274
fagus	M42	13	M42_1	FagusM420001-1.tiff:1342-0828	12.048	12.839	534.137	99.608
fagus	M42	13	M42_2	FagusM420003-1.tiff:1689-0941	24.495	19.091	354.606	79.301
fagus	M42	13	M42_3	FagusM420002-1.tiff:1269-0965	30.406	20.336	999.13	130.274
fagus	M42	14	M42_1	FagusM420001-1.tiff:1252-0851	23.439	17.812	534.137	99.608
fagus	M42	14	M42_3	FagusM420002-1.tiff:1159-0992	27.231	18.92	999.13	130.274
fagus	M42	15	M42_1	FagusM420001-1.tiff:1167-0849	20.688	16.772	534.137	99.608
fagus	M42	15	M42_3	FagusM420002-1.tiff:1682-0900	26.742	18.818	999.13	130.274
fagus	M42	16	M42_3	FagusM420002-1.tiff:1598-0851	25.612	18.439	999.13	130.274
fagus	M42	17	M42_3	FagusM420002-1.tiff:1483-0897	27.72	18.973	999.13	130.274
fagus	M42	18	M42_3	FagusM420002-1.tiff:1361-0889	28.977	19.388	999.13	130.274
fagus	M42	19	M42_3	FagusM420002-1.tiff:1217-0857	27.101	18.741	999.13	130.274
fagus	M42	20	M42_3	FagusM420002-1.tiff:1106-0876	29.016	19.475	999.13	130.274
fagus	M44	2	M44_1	M440001-1.tiff:0392-1086	20.943	16.705	782.399	115.639
fagus	M44	2	M44_2	M440002-1.tiff:1075-0985	34.762	21.771	1028.232	138.028
fagus	M44	2	M44_3	M440007-1.tiff:0119-1040	25.82	19.653	449.574	87.97
fagus	M44	3	M44_1	M440001-1.tiff:0458-1084	23.427	17.776	782.399	115.639
fagus	M44	3	M44_2	M440002-1.tiff:1073-1095	32.279	21.225	1028.232	138.028
fagus	M44	3	M44_3	M440007-1.tiff:0171-1038	28.544	20.362	449.574	87.97
fagus	M44	4	M44_1	M440001-1.tiff:0535-1105	20.479	16.331	782.399	115.639
fagus	M44	4	M44_2	M440002-1.tiff:1154-1084	35.423	22.661	1028.232	138.028
fagus	M44	4	M44_3	M440007-1.tiff:0226-1038	31.293	21.652	449.574	87.97
fagus	M44	5	M44_1	M440001-1.tiff:0619-1114	20.081	16.17	782.399	115.639
fagus	M44	5	M44_2	M440002-1.tiff:1239-1099	35.008	21.748	1028.232	138.028
fagus	M44	5	M44_3	M440007-1.tiff:0275-1032	28.011	20.948	449.574	87.97
fagus	M44	6	M44_1	M440001-1.tiff:0698-1108	22.254	17.123	782.399	115.639
fagus	M44	6	M44_2	M440002-1.tiff:1323-1068	36.404	22.342	1028.232	138.028
fagus	M44	6	M44_3	M440007-1.tiff:0326-1060	19.593	16.254	449.574	87.97
fagus	M44	7	M44_1	M440001-1.tiff:0759-1048	29.739	20.702	782.399	115.639
fagus	M44	7	M44_2	M440002-1.tiff:1408-1043	40.049	23.72	1028.232	138.028
fagus	M44	7	M44_3	M440007-1.tiff:0377-1047	24.187	18.408	449.574	87.97
fagus	M44	8	M44_1	M440001-1.tiff:0618-1031	23.99	18.139	782.399	115.639
fagus	M44	8	M44_2	M440002-1.tiff:1568-1033	47.493	26.879	1028.232	138.028
fagus	M44	8	M44_3	M440007-1.tiff:0328-0995	18.444	15.647	449.574	87.97
fagus	M44	9	M44_1	M440001-1.tiff:0536-1016	23.728	18.64	782.399	115.639
fagus	M44	9	M44_2	M440002-1.tiff:1649-1044	35.488	22.537	1028.232	138.028
fagus	M44	9	M44_3	M440007-1.tiff:0131-0955	23.794	18.264	449.574	87.97
fagus	M44	10	M44_1	M440001-1.tiff:0494-0954	17.427	15.615	782.399	115.639
fagus	M44	10	M44_2	M440002-1.tiff:1634-0916	33.876	23.597	1028.232	138.028
fagus	M44	10	M44_3	M440007-1.tiff:0185-0955	22.85	17.746	449.574	87.97
fagus	M44	11	M44_1	M440001-1.tiff:0432-0959	16.204	15.381	782.399	115.639
fagus	M44	11	M44_2	M440002-1.tiff:1561-0903	28.475	20.484	1028.232	138.028
fagus	M44	11	M44_3	M440007-1.tiff:0238-0951	24.688	18.324	449.574	87.97
fagus	M44	12	M44_1	M440001-1.tiff:0383-1006	18.306	15.776	782.399	115.639
fagus	M44	12	M44_2	M440002-1.tiff:1480-0951	49.11	29.596	1028.232	138.028
fagus	M44	12	M44_3	M440007-1.tiff:0297-0942	20.011	16.157	449.574	87.97
fagus	M44	13	M44_1	M440001-1.tiff:0371-0918	18.961	16.234	782.399	115.639
fagus	M44	13	M44_2	M440002-1.tiff:1393-0916	38.026	23.077	1028.232	138.028
fagus	M44	13	M44_3	M440007-1.tiff:0366-0958	24.532	18.87	449.574	87.97
fagus	M44	14	M44_1	M440001-1.tiff:0361-0833	18.219	15.725	782.399	115.639
fagus	M44	14	M44_2	M440002-1.tiff:1312-0934	45.32	25.783	1028.232	138.028
fagus	M44	15	M44_1	M440001-1.tiff:0424-0849	15.997	14.88	782.399	115.639
fagus	M44	15	M44_2	M440002-1.tiff:1233-0955	39.844	25.089	1028.232	138.028
fagus	M44	16	M44_1	M440001-1.tiff:0479-0863	14.916	14.915	782.399	115.639
fagus	M44	16	M44_2	M440002-1.tiff:1159-0944	42.066	25.167	1028.232	138.028
fagus	M44	17	M44_1	M440001-1.tiff:0536-0871	17.067	15.237	782.399	115.639
fagus	M44	18	M44_1	M440001-1.tiff:0603-0857	15.025	13.935	782.399	115.639
fagus	M44	19	M44_1	M440001-1.tiff:0670-0870	19.185	16.153	782.399	115.639
fagus	M44	20	M44_1	M440001-1.tiff:0734-0863	17.968	15.34	782.399	115.639
fagus	M44	21	M44_1	M440001-1.tiff:0744-0939	20.501	16.761	782.399	115.639
fagus	M44	22	M44_1	M440001-1.tiff:0682-0992	39.097	26.026	782.399	115.639
fagus	M44	23	M44_1	M440001-1.tiff:0597-0938	24.083	17.881	782.399	115.639
fagus	M45	2	M45_1	M450005-1.tiff:0339-0527	16.757	16.366	365.453	79.919
fagus	M45	2	M45_2	M450001-1.tiff:0368-0524	31.68	28.63	521.212	105.072
fagus	M45	2	M45_3	M450004-1.tiff:0394-0520	13.285	13.849	269.692	79.921
fagus	M45	2	M45_4	M450003-1.tiff:0582-0464	15.731	16.521	211.459	63.108
fagus	M45	3	M45_1	M450005-1.tiff:0378-0511	25.406	21.905	365.453	79.919
fagus	M45	3	M45_2	M450001-1.tiff:0393-0498	13.79	15.657	521.212	105.072
fagus	M45	3	M45_3	M450004-1.tiff:0434-0529	16.934	15.977	269.692	79.921
fagus	M45	3	M45_4	M450003-1.tiff:0622-0464	11.989	15.033	211.459	63.108
fagus	M45	4	M45_1	M450005-1.tiff:0421-0487	23.78	22.066	365.453	79.919
fagus	M45	4	M45_2	M450001-1.tiff:0400-0566	10.821	12.729	521.212	105.072
fagus	M45	4	M45_3	M450004-1.tiff:0478-0533	19.841	18.162	269.692	79.921
fagus	M45	4	M45_4	M450003-1.tiff:0653-0449	20.932	20.032	211.459	63.108
fagus	M45	5	M45_1	M450005-1.tiff:0458-0489	25.861	23.077	365.453	79.919
fagus	M45	5	M45_2	M450001-1.tiff:0430-0519	29.72	26.557	521.212	105.072
fagus	M45	5	M45_3	M450004-1.tiff:0519-0532	18.513	17.166	269.692	79.921
fagus	M45	5	M45_4	M450003-1.tiff:0691-0430	13.031	15.685	211.459	63.108
fagus	M45	6	M45_1	M450005-1.tiff:0495-0487	17.956	18.13	365.453	79.919
fagus	M45	6	M45_2	M450001-1.tiff:0466-0543	21.293	18.629	521.212	105.072
fagus	M45	6	M45_3	M450004-1.tiff:0558-0533	14.303	15.147	269.692	79.921
fagus	M45	6	M45_4	M450003-1.tiff:0726-0437	16.197	18.264	211.459	63.108
fagus	M45	7	M45_1	M450005-1.tiff:0531-0481	13.767	14.773	365.453	79.919
fagus	M45	7	M45_2	M450001-1.tiff:0505-0516	28.673	23.696	521.212	105.072
fagus	M45	7	M45_3	M450004-1.tiff:0597-0504	9.895	11.541	269.692	79.921
fagus	M45	7	M45_4	M450003-1.tiff:0771-0424	27.506	21.968	211.459	63.108
fagus	M45	8	M45_1	M450005-1.tiff:0565-0476	14.928	16.234	365.453	79.919
fagus	M45	8	M45_2	M450001-1.tiff:0556-0538	16.015	15.119	521.212	105.072
fagus	M45	8	M45_3	M450004-1.tiff:0608-0546	13.88	14.194	269.692	79.921
fagus	M45	8	M45_4	M450003-1.tiff:0826-0410	32.631	25.451	211.459	63.108
fagus	M45	9	M45_1	M450005-1.tiff:0597-0484	10.304	12.149	365.453	79.919
fagus	M45	9	M45_2	M450001-1.tiff:0592-0526	14.648	15.245	521.212	105.072
fagus	M45	9	M45_3	M450004-1.tiff:0646-0532	21.929	20.15	269.692	79.921
fagus	M45	10	M45_1	M450005-1.tiff:0384-0440	10.042	11.436	365.453	79.919
fagus	M45	10	M45_2	M450001-1.tiff:0625-0512	14.384	15.858	521.212	105.072
fagus	M45	10	M45_3	M450004-1.tiff:0687-0535	22.714	20.227	269.692	79.921
fagus	M45	11	M45_1	M450005-1.tiff:0329-0460	15.886	15.269	365.453	79.919
fagus	M45	11	M45_2	M450001-1.tiff:0654-0513	15.694	16.098	521.212	105.072
fagus	M45	12	M45_2	M450001-1.tiff:0690-0517	16.344	15.744	521.212	105.072
fagus	M45	13	M45_2	M450001-1.tiff:0537-0485	9.087	11.048	521.212	105.072
fagus	M45	14	M45_2	M450001-1.tiff:0465-0474	11.961	13.259	521.212	105.072
fagus	M45	15	M45_2	M450001-1.tiff:0331-0519	36.054	32.598	521.212	105.072
fagus	M46	2	M46_1	M460006-1.tiff:0411-0448	16.363	16.525	359.821	83.097
fagus	M46	2	M46_2	M460005-1.tiff:0465-0853	18.422	16.011	283.155	72.261
fagus	M46	2	M46_3	M460009-1.tiff:0166-0446	14.38	14.208	502.694	98.065
fagus	M46	3	M46_1	M460006-1.tiff:0433-0413	12.827	14.201	359.821	83.097
fagus	M46	3	M46_2	M460005-1.tiff:0520-0861	16.368	15.186	283.155	72.261
fagus	M46	3	M46_3	M460009-1.tiff:0206-0449	16.45	15.233	502.694	98.065
fagus	M46	4	M46_1	M460006-1.tiff:0531-0457	14.206	13.982	359.821	83.097
fagus	M46	4	M46_2	M460005-1.tiff:0534-0827	12.576	12.923	283.155	72.261
fagus	M46	4	M46_3	M460009-1.tiff:0249-0439	24.2	20.739	502.694	98.065
fagus	M46	5	M46_1	M460006-1.tiff:0537-0404	8.679	11.451	359.821	83.097
fagus	M46	5	M46_2	M460005-1.tiff:0482-0812	20.093	16.804	283.155	72.261
fagus	M46	5	M46_3	M460009-1.tiff:0287-0463	18.34	15.856	502.694	98.065
fagus	M46	6	M46_1	M460006-1.tiff:0617-0435	19.213	16.708	359.821	83.097
fagus	M46	6	M46_2	M460005-1.tiff:0484-0771	17.307	14.989	283.155	72.261
fagus	M46	6	M46_3	M460009-1.tiff:0346-0477	16.12	14.7	502.694	98.065
fagus	M46	7	M46_1	M460006-1.tiff:0629-0378	17.665	15.934	359.821	83.097
fagus	M46	7	M46_2	M460005-1.tiff:0536-0784	17.253	15.606	283.155	72.261
fagus	M46	7	M46_3	M460009-1.tiff:0393-0489	18.07	15.56	502.694	98.065
fagus	M46	8	M46_1	M460006-1.tiff:0656-0318	18.032	15.891	359.821	83.097
fagus	M46	8	M46_2	M460005-1.tiff:0548-0751	15.002	14.239	283.155	72.261
fagus	M46	8	M46_3	M460009-1.tiff:0412-0427	18.48	16.277	502.694	98.065
fagus	M46	9	M46_1	M460006-1.tiff:0569-0321	14.262	14.298	359.821	83.097
fagus	M46	9	M46_2	M460005-1.tiff:0498-0733	15.668	14.734	283.155	72.261
fagus	M46	9	M46_3	M460009-1.tiff:0445-0461	28.03	24.349	502.694	98.065
fagus	M46	10	M46_1	M460006-1.tiff:0543-0364	8.155	10.83	359.821	83.097
fagus	M46	10	M46_2	M460005-1.tiff:0562-0716	13.997	13.538	283.155	72.261
fagus	M46	10	M46_3	M460009-1.tiff:0371-0422	17.03	15.825	502.694	98.065
fagus	M46	11	M46_1	M460006-1.tiff:0445-0315	17.798	17.332	359.821	83.097
fagus	M46	11	M46_2	M460005-1.tiff:0512-0702	17.176	15.943	283.155	72.261
fagus	M46	11	M46_3	M460009-1.tiff:0327-0421	18.99	17.058	502.694	98.065
fagus	M46	12	M46_1	M460006-1.tiff:0426-0356	16.887	16.746	359.821	83.097
fagus	M46	12	M46_2	M460005-1.tiff:0519-0667	16.247	15.334	283.155	72.261
fagus	M46	12	M46_3	M460009-1.tiff:0291-0396	20.14	16.759	502.694	98.065
fagus	M46	13	M46_1	M460006-1.tiff:0443-0254	14.549	14.531	359.821	83.097
fagus	M46	13	M46_2	M460005-1.tiff:0571-0679	15.275	14.346	283.155	72.261
fagus	M46	13	M46_3	M460009-1.tiff:0224-0385	19.79	16.823	502.694	98.065
fagus	M46	14	M46_1	M460006-1.tiff:0607-0497	17.649	15.582	359.821	83.097
fagus	M46	14	M46_3	M460009-1.tiff:0178-0385	19.52	16.992	502.694	98.065
fagus	M46	15	M46_1	M460006-1.tiff:0597-0555	13.758	13.719	359.821	83.097
fagus	M46	15	M46_3	M460009-1.tiff:0133-0406	32.87	26.847	502.694	98.065
fagus	M46	16	M46_1	M460006-1.tiff:0516-0503	12.485	13.856	359.821	83.097
fagus	M46	17	M46_1	M460006-1.tiff:0401-0499	16.254	16.592	359.821	83.097
fagus	M48	2	M48_1	M480001-1.tiff:1776-1107	21.088	16.81	576.072	103.946
fagus	M48	2	M48_2	M480008-1.tiff:0987-1041	43.543	28.644	733.212	112.304
fagus	M48	2	M48_3	M480010-1.tiff:0291-0933	13.134	13.333	401.035	83.838
fagus	M48	3	M48_1	M480001-1.tiff:1693-1106	17.86	15.405	576.072	103.946
fagus	M48	3	M48_2	M480008-1.tiff:1028-0879	24.872	19.376	733.212	112.304
fagus	M48	3	M48_3	M480010-1.tiff:0378-0942	15.565	14.736	401.035	83.838
fagus	M48	4	M48_1	M480001-1.tiff:1739-1023	14.845	13.962	576.072	103.946
fagus	M48	4	M48_2	M480008-1.tiff:1141-0865	26.968	19.139	733.212	112.304
fagus	M48	4	M48_3	M480010-1.tiff:0471-0952	17.269	15.077	401.035	83.838
fagus	M48	5	M48_1	M480001-1.tiff:1657-1017	17.457	15.129	576.072	103.946
fagus	M48	5	M48_2	M480008-1.tiff:1227-0893	34.731	23.205	733.212	112.304
fagus	M48	5	M48_3	M480010-1.tiff:0574-0934	23.006	19.65	401.035	83.838
fagus	M48	6	M48_1	M480001-1.tiff:1609-1097	24.645	18.236	576.072	103.946
fagus	M48	6	M48_2	M480008-1.tiff:1153-0977	23.554	17.99	733.212	112.304
fagus	M48	6	M48_3	M480010-1.tiff:0658-0969	15.436	15.021	401.035	83.838
fagus	M48	7	M48_1	M480001-1.tiff:1511-1068	35.909	24.448	576.072	103.946
fagus	M48	7	M48_2	M480008-1.tiff:1358-0898	37.573	23.33	733.212	112.304
fagus	M48	7	M48_3	M480010-1.tiff:0740-0988	15.497	14.524	401.035	83.838
fagus	M48	8	M48_1	M480001-1.tiff:1431-1086	23.136	18.471	576.072	103.946
fagus	M48	8	M48_2	M480008-1.tiff:1450-0887	26.849	19.715	733.212	112.304
fagus	M48	8	M48_3	M480010-1.tiff:0755-0878	13.3	13.539	401.035	83.838
fagus	M48	9	M48_1	M480001-1.tiff:1351-1098	21.144	16.681	576.072	103.946
fagus	M48	9	M48_2	M480008-1.tiff:1528-0908	25.866	20.186	733.212	112.304
fagus	M48	9	M48_3	M480010-1.tiff:0792-0769	18.825	16.263	401.035	83.838
fagus	M48	10	M48_1	M480001-1.tiff:1265-1101	19.429	15.874	576.072	103.946
fagus	M48	10	M48_2	M480008-1.tiff:1410-0997	17.89	15.445	733.212	112.304
fagus	M48	10	M48_3	M480010-1.tiff:0686-0804	26.563	21.564	401.035	83.838
fagus	M48	11	M48_1	M480001-1.tiff:1236-1014	14.824	14.106	576.072	103.946
fagus	M48	11	M48_2	M480008-1.tiff:1486-1061	26.42	22.595	733.212	112.304
fagus	M48	11	M48_3	M480010-1.tiff:0606-0753	19.528	16.799	401.035	83.838
fagus	M48	12	M48_1	M480001-1.tiff:1310-1018	15.122	14.042	576.072	103.946
fagus	M48	12	M48_2	M480008-1.tiff:1419-1104	17.186	15.7	733.212	112.304
fagus	M48	12	M48_3	M480010-1.tiff:0518-0855	11.877	12.545	401.035	83.838
fagus	M48	13	M48_1	M480001-1.tiff:1390-0990	18.501	15.882	576.072	103.946
fagus	M48	13	M48_2	M480008-1.tiff:1550-1064	28.611	23.129	733.212	112.304
fagus	M48	13	M48_3	M480010-1.tiff:0437-0843	13.566	13.647	401.035	83.838
fagus	M48	14	M48_1	M480001-1.tiff:1465-0942	19.148	16.086	576.072	103.946
fagus	M48	14	M48_2	M480008-1.tiff:1346-1066	30.937	21.909	733.212	112.304
fagus	M48	14	M48_3	M480010-1.tiff:0352-0833	15.463	14.463	401.035	83.838
fagus	M48	15	M48_1	M480001-1.tiff:1539-0930	15.707	14.533	576.072	103.946
fagus	M48	15	M48_2	M480008-1.tiff:1275-1031	45.5	32.423	733.212	112.304
fagus	M48	15	M48_3	M480010-1.tiff:0401-0720	16.325	14.537	401.035	83.838
fagus	M48	16	M48_1	M480001-1.tiff:1603-0952	24.505	18.66	576.072	103.946
fagus	M48	16	M48_2	M480008-1.tiff:1208-1066	31.557	23.33	733.212	112.304
fagus	M48	16	M48_3	M480010-1.tiff:0508-0737	18.59	16.001	401.035	83.838
fagus	M48	17	M48_1	M480001-1.tiff:1703-0939	23.697	17.661	576.072	103.946
fagus	M48	17	M48_2	M480008-1.tiff:1133-1094	23.456	18.405	733.212	112.304
fagus	M48	18	M48_1	M480001-1.tiff:1343-0925	16.6	14.854	576.072	103.946
fagus	M48	18	M48_2	M480008-1.tiff:1068-0973	56.102	42.915	733.212	112.304
fagus	M48	19	M48_1	M480001-1.tiff:1259-0922	15.763	14.279	576.072	103.946
fagus	M49	2	M49_1	M490003-1.tiff:0447-1106	31.097	22.526	1277.914	164.212
fagus	M49	2	M49_2	M490012-1.tiff:0906-0833	20.168	18.076	297.606	71.392
fagus	M49	2	M49_3	M490001-1.tiff:0839-1108	28.883	20.297	435.759	86.994
fagus	M49	3	M49_1	M490003-1.tiff:0529-1065	35.713	27.853	1277.914	164.212
fagus	M49	3	M49_2	M490012-1.tiff:0985-0873	28.855	24.738	297.606	71.392
fagus	M49	3	M49_3	M490001-1.tiff:1030-1131	24.971	18.713	435.759	86.994
fagus	M49	4	M49_1	M490003-1.tiff:0613-1124	31.369	23.096	1277.914	164.212
fagus	M49	4	M49_2	M490012-1.tiff:1071-0845	23.205	18.956	297.606	71.392
fagus	M49	4	M49_3	M490001-1.tiff:1118-1144	19.951	16.622	435.759	86.994
fagus	M49	5	M49_1	M490003-1.tiff:0691-1088	26.753	22.302	1277.914	164.212
fagus	M49	5	M49_2	M490012-1.tiff:1045-1024	18.572	15.955	297.606	71.392
fagus	M49	5	M49_3	M490001-1.tiff:1265-1169	21.214	16.766	435.759	86.994
fagus	M49	6	M49_1	M490003-1.tiff:0626-0917	30.367	20.766	1277.914	164.212
fagus	M49	6	M49_2	M490012-1.tiff:1144-0988	30.731	22.962	297.606	71.392
fagus	M49	6	M49_3	M490001-1.tiff:1268-1012	33.787	24.305	435.759	86.994
fagus	M49	7	M49_1	M490003-1.tiff:0449-0882	25.06	19.578	1277.914	164.212
fagus	M49	7	M49_2	M490012-1.tiff:1232-1017	19.6	17.627	297.606	71.392
fagus	M49	7	M49_3	M490001-1.tiff:1182-1029	47.486	31.815	435.759	86.994
fagus	M49	8	M49_1	M490003-1.tiff:0760-1158	24.127	18.786	1277.914	164.212
fagus	M49	8	M49_2	M490012-1.tiff:1317-1025	18.51	16.73	297.606	71.392
fagus	M49	8	M49_3	M490001-1.tiff:1095-0978	35.236	25.368	435.759	86.994
fagus	M49	9	M49_1	M490003-1.tiff:0771-0981	29.659	22.449	1277.914	164.212
fagus	M49	9	M49_2	M490012-1.tiff:1180-0837	16.566	15.241	297.606	71.392
fagus	M49	9	M49_3	M490001-1.tiff:1015-0963	30.14	23.363	435.759	86.994
fagus	M49	10	M49_1	M490003-1.tiff:0863-1045	52.776	35.795	1277.914	164.212
fagus	M49	10	M49_2	M490012-1.tiff:1276-0869	16.44	15.909	297.606	71.392
fagus	M49	10	M49_3	M490001-1.tiff:0936-1061	45.238	29.85	435.759	86.994
fagus	M49	11	M49_1	M490003-1.tiff:0992-0930	39.459	25.933	1277.914	164.212
fagus	M49	11	M49_3	M490001-1.tiff:0887-0951	29.666	21.544	435.759	86.994
fagus	M49	12	M49_1	M490003-1.tiff:1097-0927	30.147	21.564	1277.914	164.212
fagus	M49	13	M49_1	M490003-1.tiff:1219-0920	35.52	23.273	1277.914	164.212
fagus	M49	14	M49_1	M490003-1.tiff:1343-0905	34.289	22.948	1277.914	164.212
fagus	M49	15	M49_1	M490003-1.tiff:1478-0968	51.092	32.933	1277.914	164.212
fagus	M49	16	M49_1	M490003-1.tiff:1587-0907	24.244	18.373	1277.914	164.212
fagus	M49	17	M49_1	M490003-1.tiff:1628-1030	17.165	15.475	1277.914	164.212
fagus	M49	18	M49_1	M490003-1.tiff:1648-1180	20.873	17.19	1277.914	164.212
fagus	M49	19	M49_1	M490003-1.tiff:1553-1154	29.067	21.139	1277.914	164.212
fagus	M49	20	M49_1	M490003-1.tiff:1416-1168	33.848	22.48	1277.914	164.212
fagus	M49	21	M49_1	M490003-1.tiff:1324-1183	23.995	19.35	1277.914	164.212
fagus	M49	22	M49_1	M490003-1.tiff:1231-1143	29.63	22.279	1277.914	164.212
fagus	M49	23	M49_1	M490003-1.tiff:1137-1128	26.466	20.025	1277.914	164.212
fagus	M49	24	M49_1	M490003-1.tiff:1039-1151	29.725	20.56	1277.914	164.212
fagus	M49	25	M49_1	M490003-1.tiff:0937-1132	27.164	20.742	1277.914	164.212
fagus	M50	2	M50_1	M500003.tiff:1278-1272	32.065	22.234	585.994	99.002
fagus	M50	2	M50_2	M500002-1.tiff:0288-0918	19.75	16.482	384.355	81.76
fagus	M50	2	M50_3	M500001-1.tiff:0555-0925	21.683	18.731	356.196	76.407
fagus	M50	3	M50_1	M500003.tiff:1197-1228	37.035	25.029	585.994	99.002
fagus	M50	3	M50_2	M500002-1.tiff:0350-0925	24.305	18.075	384.355	81.76
fagus	M50	3	M50_3	M500001-1.tiff:0622-0927	20.983	17.879	356.196	76.407
fagus	M50	4	M50_1	M500003.tiff:1032-1257	35.885	23.87	585.994	99.002
fagus	M50	4	M50_2	M500002-1.tiff:0411-0926	20.016	16.925	384.355	81.76
fagus	M50	4	M50_3	M500001-1.tiff:0692-0918	21.855	18.056	356.196	76.407
fagus	M50	5	M50_1	M500003.tiff:0947-1184	47.843	31.756	585.994	99.002
fagus	M50	5	M50_2	M500002-1.tiff:0460-0929	19.273	16.835	384.355	81.76
fagus	M50	5	M50_3	M500001-1.tiff:0763-0925	24.702	18.718	356.196	76.407
fagus	M50	6	M50_1	M500003.tiff:0873-1267	24.511	19.671	585.994	99.002
fagus	M50	6	M50_2	M500002-1.tiff:0569-0926	26.527	19.077	384.355	81.76
fagus	M50	6	M50_3	M500001-1.tiff:0792-1046	24.334	19.662	356.196	76.407
fagus	M50	7	M50_1	M500003.tiff:0810-1303	22.55	18.736	585.994	99.002
fagus	M50	7	M50_2	M500002-1.tiff:0584-1026	33.299	23.505	384.355	81.76
fagus	M50	7	M50_3	M500001-1.tiff:0726-1041	24.393	21.178	356.196	76.407
fagus	M50	8	M50_1	M500003.tiff:0805-1159	19.922	17.883	585.994	99.002
fagus	M50	8	M50_2	M500002-1.tiff:0520-0991	49.181	33.417	384.355	81.76
fagus	M50	8	M50_3	M500001-1.tiff:0661-1042	25.36	21.036	356.196	76.407
fagus	M50	9	M50_1	M500003.tiff:0874-1119	25.789	20.214	585.994	99.002
fagus	M50	9	M50_2	M500002-1.tiff:0473-1023	22.083	19.397	384.355	81.76
fagus	M50	9	M50_3	M500001-1.tiff:0596-1048	26.907	22.407	356.196	76.407
fagus	M50	10	M50_1	M500003.tiff:1026-1097	27.279	20.083	585.994	99.002
fagus	M50	10	M50_2	M500002-1.tiff:0424-1021	28.096	21.146	384.355	81.76
fagus	M50	10	M50_3	M500001-1.tiff:0540-1063	21.589	20.12	356.196	76.407
fagus	M50	11	M50_1	M500003.tiff:1181-1072	25.922	19.04	585.994	99.002
fagus	M50	11	M50_2	M500002-1.tiff:0362-1013	32.08	22.456	384.355	81.76
fagus	M50	11	M50_3	M500001-1.tiff:0842-0984	43.521	31.615	356.196	76.407
fagus	M50	12	M50_1	M500003.tiff:1271-1099	32.37	22.542	585.994	99.002
fagus	M50	12	M50_2	M500002-1.tiff:0305-0996	27.663	19.464	384.355	81.76
fagus	M50	13	M50_1	M500003.tiff:1111-1182	66.053	39.215	585.994	99.002
fagus	M51	2	M51_1	M510003-1.tiff:0804-1090	25.928	18.615	487.206	92.313
fagus	M51	2	M51_2	M510006-1.tiff:0883-1032	27.874	19.821	380.129	83.629
fagus	M51	2	M51_3	M510005-1.tiff:1402-1127	17.831	16.135	335.327	75.474
fagus	M51	3	M51_1	M510003-1.tiff:0771-0935	19.388	15.828	487.206	92.313
fagus	M51	3	M51_2	M510006-1.tiff:0947-1037	24.002	18.518	380.129	83.629
fagus	M51	3	M51_3	M510005-1.tiff:1493-1136	16.917	15.312	335.327	75.474
fagus	M51	4	M51_1	M510003-1.tiff:0917-0980	26.962	18.781	487.206	92.313
fagus	M51	4	M51_2	M510006-1.tiff:1010-1051	23.725	18.072	380.129	83.629
fagus	M51	4	M51_3	M510005-1.tiff:1574-1130	15.659	15.782	335.327	75.474
fagus	M51	5	M51_1	M510003-1.tiff:1097-0988	25.306	18.362	487.206	92.313
fagus	M51	5	M51_2	M510006-1.tiff:0843-0934	22.026	17.734	380.129	83.629
fagus	M51	5	M51_3	M510005-1.tiff:1661-1115	22.866	19.271	335.327	75.474
fagus	M51	6	M51_1	M510003-1.tiff:1236-0991	30.799	20.697	487.206	92.313
fagus	M51	6	M51_2	M510006-1.tiff:0905-0939	23.26	18.19	380.129	83.629
fagus	M51	6	M51_3	M510005-1.tiff:1761-1134	18.195	16.498	335.327	75.474
fagus	M51	7	M51_1	M510003-1.tiff:1201-0828	19.258	16.129	487.206	92.313
fagus	M51	7	M51_2	M510006-1.tiff:0972-0946	25.188	18.91	380.129	83.629
fagus	M51	7	M51_3	M510005-1.tiff:1846-1134	16.636	16.128	335.327	75.474
fagus	M51	8	M51_1	M510003-1.tiff:1095-0826	17.546	15.197	487.206	92.313
fagus	M51	8	M51_2	M510006-1.tiff:1053-0991	56.6	36.377	380.129	83.629
fagus	M51	8	M51_3	M510005-1.tiff:1805-0965	23.931	18.508	335.327	75.474
fagus	M51	9	M51_1	M510003-1.tiff:0985-0822	22.147	17.662	487.206	92.313
fagus	M51	9	M51_2	M510006-1.tiff:1092-0938	20.035	16.788	380.129	83.629
fagus	M51	9	M51_3	M510005-1.tiff:1710-0971	21.108	17.435	335.327	75.474
fagus	M51	10	M51_1	M510003-1.tiff:0885-0807	18.463	16.484	487.206	92.313
fagus	M51	10	M51_2	M510006-1.tiff:1151-0942	18.776	16.262	380.129	83.629
fagus	M51	10	M51_3	M510005-1.tiff:1628-0934	9.084	11.545	335.327	75.474
fagus	M51	11	M51_1	M510003-1.tiff:0786-0793	17.966	15.951	487.206	92.313
fagus	M51	11	M51_2	M510006-1.tiff:1127-1036	34.134	23.04	380.129	83.629
fagus	M51	11	M51_3	M510005-1.tiff:1550-0963	20.905	17.348	335.327	75.474
fagus	M51	12	M51_1	M510003-1.tiff:1005-1135	24.64	18.189	487.206	92.313
fagus	M51	12	M51_3	M510005-1.tiff:1437-0983	24.485	18.751	335.327	75.474
fagus	M51	13	M51_1	M510003-1.tiff:1143-1160	23.85	17.739	487.206	92.313
fagus	M51	14	M51_1	M510003-1.tiff:1282-1199	21.047	16.915	487.206	92.313
fagus	M52	2	M52_1	M520005-1.tiff:0433-0500	38.479	28.776	444.273	84.38
fagus	M52	2	M52_2	M520002-1.tif:0537-0573	31.95	21.735	473.03	88.501
fagus	M52	2	M52_3	M520001-1.tif:0368-0435	15.788	14.898	344.528	76.55
fagus	M52	3	M52_1	M520005-1.tiff:0495-0564	19.217	16.035	444.273	84.38
fagus	M52	3	M52_2	M520002-1.tif:0577-0589	27.349	20.434	473.03	88.501
fagus	M52	3	M52_3	M520001-1.tif:0395-0446	13.892	14.577	344.528	76.55
fagus	M52	4	M52_1	M520005-1.tiff:0471-0479	41.41	29.259	444.273	84.38
fagus	M52	4	M52_2	M520002-1.tif:0615-0601	26.311	19.281	473.03	88.501
fagus	M52	4	M52_3	M520001-1.tif:0425-0446	22.265	20.071	344.528	76.55
fagus	M52	5	M52_1	M520005-1.tiff:0538-0546	14.305	14.174	444.273	84.38
fagus	M52	5	M52_2	M520002-1.tif:0674-0594	29.322	20.849	473.03	88.501
fagus	M52	5	M52_3	M520001-1.tif:0460-0391	15.788	14.866	344.528	76.55
fagus	M52	6	M52_1	M520005-1.tiff:0514-0466	42.678	29.356	444.273	84.38
fagus	M52	6	M52_2	M520002-1.tif:0715-0597	21.518	17.786	473.03	88.501
fagus	M52	6	M52_3	M520001-1.tif:0492-0413	18.181	16.062	344.528	76.55
fagus	M52	7	M52_1	M520005-1.tiff:0564-0479	60.48	39.553	444.273	84.38
fagus	M52	7	M52_2	M520002-1.tif:0727-0529	21.723	17.163	473.03	88.501
fagus	M52	7	M52_3	M520001-1.tif:0510-0486	17.719	16.09	344.528	76.55
fagus	M52	8	M52_1	M520005-1.tiff:0609-0463	60.163	39.91	444.273	84.38
fagus	M52	8	M52_2	M520002-1.tif:0685-0527	16.827	15.758	473.03	88.501
fagus	M52	8	M52_3	M520001-1.tif:0483-0473	15.105	15.688	344.528	76.55
fagus	M52	9	M52_2	M520002-1.tif:0647-0549	23.094	20.09	473.03	88.501
fagus	M52	9	M52_3	M520001-1.tif:0453-0456	17.736	17.319	344.528	76.55
fagus	M52	10	M52_2	M520002-1.tif:0616-0521	27.759	19.983	473.03	88.501
fagus	M52	10	M52_3	M520001-1.tif:0423-0392	19.855	18.602	344.528	76.55
fagus	M52	11	M52_2	M520002-1.tif:0573-0517	20.121	17.74	473.03	88.501
fagus	M52	11	M52_3	M520001-1.tif:0397-0386	22.675	20.555	344.528	76.55
fagus	M52	12	M52_2	M520002-1.tif:0537-0505	20.903	17.256	473.03	88.501
fagus	M53	2	M53_1	FagusM530001-1.tiff:1154-1122	11.683	12.897	621.375	102.737
fagus	M53	3	M53_1	FagusM530001-1.tiff:1284-1152	9.529	11.33	621.375	102.737
fagus	M53	4	M53_1	FagusM530001-1.tiff:1363-1094	17.797	17.408	621.375	102.737
fagus	M53	5	M53_1	FagusM530001-1.tiff:1459-1087	17.885	16.967	621.375	102.737
fagus	M53	6	M53_1	FagusM530001-1.tiff:1611-1114	14.934	14.496	621.375	102.737
fagus	M53	7	M53_1	FagusM530001-1.tiff:1579-0983	15.022	14.409	621.375	102.737
fagus	M53	8	M53_1	FagusM530001-1.tiff:1614-0882	13.764	13.801	621.375	102.737
fagus	M53	9	M53_1	FagusM530001-1.tiff:1497-0930	21.559	18.068	621.375	102.737
fagus	M53	10	M53_1	FagusM530001-1.tiff:1419-0904	15.934	15.23	621.375	102.737
fagus	M53	11	M53_1	FagusM530001-1.tiff:1349-0919	19.81	17.513	621.375	102.737
fagus	M53	12	M53_1	FagusM530001-1.tiff:1262-0892	14.656	13.942	621.375	102.737
fagus	M53	13	M53_1	FagusM530001-1.tiff:1271-1015	16.813	15.515	621.375	102.737
fagus	M53	14	M53_1	FagusM530001-1.tiff:1150-0932	26.071	22.088	621.375	102.737
fagus	M54	2	M54_1	M540004-1.tif:0708-0513	14.556	13.926	360.029	88.248
fagus	M54	2	M54_2	M540006-1.tif:0317-0482	36.378	28.361	421.483	98.017
fagus	M54	2	M54_3	M540008-1.tiff:0086-0464	38.604	28.576	571.919	108.609
fagus	M54	3	M54_1	M540004-1.tif:0760-0518	15.72	14.546	360.029	88.248
fagus	M54	3	M54_2	M540006-1.tif:0363-0491	35.821	27.167	421.483	98.017
fagus	M54	3	M54_3	M540008-1.tiff:0142-0442	17.04	16.677	571.919	108.609
fagus	M54	4	M54_1	M540004-1.tif:0820-0534	11.942	12.468	360.029	88.248
fagus	M54	4	M54_2	M540006-1.tif:0405-0466	15.117	15.075	421.483	98.017
fagus	M54	4	M54_3	M540008-1.tiff:0126-0523	14.286	13.787	571.919	108.609
fagus	M54	5	M54_1	M540004-1.tif:0864-0532	12.516	12.933	360.029	88.248
fagus	M54	5	M54_2	M540006-1.tif:0404-0531	16.894	15.224	421.483	98.017
fagus	M54	5	M54_3	M540008-1.tiff:0179-0503	26.868	22.412	571.919	108.609
fagus	M54	6	M54_1	M540004-1.tif:0911-0539	11.2	12.071	360.029	88.248
fagus	M54	6	M54_2	M540006-1.tif:0444-0471	14.252	14.848	421.483	98.017
fagus	M54	6	M54_3	M540008-1.tiff:0196-0423	9.789	11.462	571.919	108.609
fagus	M54	7	M54_1	M540004-1.tif:0950-0522	15.593	15.173	360.029	88.248
fagus	M54	7	M54_2	M540006-1.tif:0455-0531	16.028	14.519	421.483	98.017
fagus	M54	7	M54_3	M540008-1.tiff:0228-0505	24.737	21.575	571.919	108.609
fagus	M54	8	M54_1	M540004-1.tif:0900-0495	10.315	11.783	360.029	88.248
fagus	M54	8	M54_2	M540006-1.tif:0485-0469	14.621	14.084	421.483	98.017
fagus	M54	8	M54_3	M540008-1.tiff:0287-0533	16.351	15.105	571.919	108.609
fagus	M54	9	M54_1	M540004-1.tif:0846-0486	10.642	11.959	360.029	88.248
fagus	M54	9	M54_2	M540006-1.tif:0515-0505	27.321	23.665	421.483	98.017
fagus	M54	9	M54_3	M540008-1.tiff:0347-0502	35.247	27.948	571.919	108.609
fagus	M54	10	M54_1	M540004-1.tif:0802-0494	9.773	11.415	360.029	88.248
fagus	M54	10	M54_2	M540006-1.tif:0554-0516	20.719	18.352	421.483	98.017
fagus	M54	10	M54_3	M540008-1.tiff:0400-0484	23.072	20.78	571.919	108.609
fagus	M54	11	M54_1	M540004-1.tif:0777-0460	9.941	11.396	360.029	88.248
fagus	M54	11	M54_2	M540006-1.tif:0590-0479	12.309	12.979	421.483	98.017
fagus	M54	11	M54_3	M540008-1.tiff:0450-0457	10.942	12.286	571.919	108.609
fagus	M54	12	M54_1	M540004-1.tif:0733-0468	11.623	12.349	360.029	88.248
fagus	M54	12	M54_2	M540006-1.tif:0599-0537	12.362	12.758	421.483	98.017
fagus	M54	12	M54_3	M540008-1.tiff:0446-0509	9.389	11.233	571.919	108.609
fagus	M54	13	M54_1	M540004-1.tif:0705-0433	7.334	9.95	360.029	88.248
fagus	M54	13	M54_2	M540006-1.tif:0646-0538	10.856	11.938	421.483	98.017
fagus	M54	13	M54_3	M540008-1.tiff:0497-0472	14.942	15.765	571.919	108.609
fagus	M54	14	M54_1	M540004-1.tif:0684-0461	10.212	11.824	360.029	88.248
fagus	M54	14	M54_2	M540006-1.tif:0671-0495	13.484	13.245	421.483	98.017
fagus	M54	14	M54_3	M540008-1.tiff:0527-0523	34.178	27.246	571.919	108.609
fagus	M54	15	M54_1	M540004-1.tif:0660-0510	13.815	13.649	360.029	88.248
fagus	M54	15	M54_2	M540006-1.tif:0710-0520	22.586	19.514	421.483	98.017
fagus	M54	15	M54_3	M540008-1.tiff:0469-0557	15.755	15.462	571.919	108.609
fagus	M54	16	M54_1	M540004-1.tif:0612-0496	14.485	14.388	360.029	88.248
fagus	M54	16	M54_2	M540006-1.tif:0625-0490	10.796	12.059	421.483	98.017
fagus	M54	16	M54_3	M540008-1.tiff:0409-0564	12.654	12.863	571.919	108.609
fagus	M54	17	M54_1	M540004-1.tif:0639-0461	9.853	11.367	360.029	88.248
fagus	M54	17	M54_3	M540008-1.tiff:0302-0456	14.955	15.164	571.919	108.609
fagus	M54	18	M54_1	M540004-1.tif:0646-0423	9.152	11.152	360.029	88.248
fagus	M54	18	M54_3	M540008-1.tiff:0254-0453	17.289	17.851	571.919	108.609
fagus	M55	2	M55_1	M550004-1.tif:0539-0549	27.074	20.223	581.377	106.167
fagus	M55	2	M55_2	M550002-1.tif:0258-0523	18.318	15.863	889.282	134.813
fagus	M55	2	M55_3	M550003-1.tiff:0203-0374	27.081	24.709	657.197	109.463
fagus	M55	3	M55_1	M550004-1.tif:0564-0558	29.644	21.131	581.377	106.167
fagus	M55	3	M55_2	M550002-1.tif:0299-0529	16.311	14.886	889.282	134.813
fagus	M55	3	M55_3	M550003-1.tiff:0241-0381	29.569	25.883	657.197	109.463
fagus	M55	4	M55_1	M550004-1.tif:0518-0561	21.711	17.271	581.377	106.167
fagus	M55	4	M55_2	M550002-1.tif:0338-0526	15.478	15.322	889.282	134.813
fagus	M55	4	M55_3	M550003-1.tiff:0294-0381	31.351	24.597	657.197	109.463
fagus	M55	5	M55_1	M550004-1.tif:0535-0509	26.817	19.926	581.377	106.167
fagus	M55	5	M55_2	M550002-1.tif:0372-0525	23.065	20.472	889.282	134.813
fagus	M55	5	M55_3	M550003-1.tiff:0345-0361	17.598	15.771	657.197	109.463
fagus	M55	6	M55_1	M550004-1.tif:0560-0512	30.511	21.635	581.377	106.167
fagus	M55	6	M55_2	M550002-1.tif:0432-0544	16.904	15.658	889.282	134.813
fagus	M55	6	M55_3	M550003-1.tiff:0412-0354	14.016	13.74	657.197	109.463
fagus	M55	7	M55_1	M550004-1.tif:0501-0534	48.817	33.55	581.377	106.167
fagus	M55	7	M55_2	M550002-1.tif:0502-0487	18.987	16.531	889.282	134.813
fagus	M55	7	M55_3	M550003-1.tiff:0371-0413	22.019	19.641	657.197	109.463
fagus	M55	8	M55_1	M550004-1.tif:0490-0513	32.117	22.7	581.377	106.167
fagus	M55	8	M55_2	M550002-1.tif:0498-0560	23.633	20.209	889.282	134.813
fagus	M55	8	M55_3	M550003-1.tiff:0325-0426	14.827	14.484	657.197	109.463
fagus	M55	9	M55_1	M550004-1.tif:0465-0526	52.093	34.492	581.377	106.167
fagus	M55	9	M55_2	M550002-1.tif:0538-0511	25.375	20.948	889.282	134.813
fagus	M55	9	M55_3	M550003-1.tiff:0420-0421	23.037	19.82	657.197	109.463
fagus	M55	10	M55_1	M550004-1.tif:0438-0523	50.07	31.028	581.377	106.167
fagus	M55	10	M55_2	M550002-1.tif:0408-0495	24.492	20.242	889.282	134.813
fagus	M55	10	M55_3	M550003-1.tiff:0469-0398	41.144	29.38	657.197	109.463
fagus	M55	11	M55_1	M550004-1.tif:0423-0497	19.077	15.985	581.377	106.167
fagus	M55	11	M55_2	M550002-1.tif:0461-0512	35.828	26.943	889.282	134.813
fagus	M55	11	M55_3	M550003-1.tiff:0523-0383	23.593	18.794	657.197	109.463
fagus	M55	12	M55_1	M550004-1.tif:0410-0533	27.717	20.325	581.377	106.167
fagus	M55	12	M55_2	M550002-1.tif:0574-0533	19.921	17.855	889.282	134.813
fagus	M55	12	M55_3	M550003-1.tiff:0562-0391	17.89	16.261	657.197	109.463
fagus	M55	13	M55_1	M550004-1.tif:0387-0532	20.137	17.542	581.377	106.167
fagus	M55	13	M55_2	M550002-1.tif:0610-0509	19.884	17.446	889.282	134.813
fagus	M55	13	M55_3	M550003-1.tiff:0545-0456	16.467	14.799	657.197	109.463
fagus	M55	14	M55_1	M550004-1.tif:0395-0495	22.289	17.264	581.377	106.167
fagus	M55	14	M55_2	M550002-1.tif:0567-0591	14.632	14.275	889.282	134.813
fagus	M55	15	M55_2	M550002-1.tif:0606-0579	22.484	18.825	889.282	134.813
fagus	M55	16	M55_2	M550002-1.tif:0529-0581	18.545	16.455	889.282	134.813
fagus	M55	17	M55_2	M550002-1.tif:0353-0466	14.821	14.37	889.282	134.813
fagus	M55	18	M55_2	M550002-1.tif:0319-0477	17.397	15.917	889.282	134.813
fagus	M55	19	M55_2	M550002-1.tif:0241-0462	25.022	19.384	889.282	134.813
fagus	M55	20	M55_2	M550002-1.tif:0281-0464	19.505	16.452	889.282	134.813
fagus	M56	2	M56_1	M560001-1.tif:0198-0551	19.177	16.615	361.802	80.394
fagus	M56	2	M56_2	M560004-1.tiff:0335-0465	21.169	18.228	386.443	82.021
fagus	M56	2	M56_3	M560007-1.tiff:0379-0488	28.328	21.518	418.942	83.154
fagus	M56	3	M56_1	M560001-1.tif:0262-0542	17.395	15.736	361.802	80.394
fagus	M56	3	M56_2	M560004-1.tiff:0377-0473	18.923	16.526	386.443	82.021
fagus	M56	3	M56_3	M560007-1.tiff:0410-0485	33.088	23.923	418.942	83.154
fagus	M56	4	M56_1	M560001-1.tif:0322-0528	21.19	17.406	361.802	80.394
fagus	M56	4	M56_2	M560004-1.tiff:0315-0395	15.614	15.035	386.443	82.021
fagus	M56	4	M56_3	M560007-1.tiff:0408-0431	18.33	15.971	418.942	83.154
fagus	M56	5	M56_1	M560001-1.tif:0366-0525	17.506	16.36	361.802	80.394
fagus	M56	5	M56_2	M560004-1.tiff:0348-0406	14.496	15.718	386.443	82.021
fagus	M56	5	M56_3	M560007-1.tiff:0438-0469	48.72	34.214	418.942	83.154
fagus	M56	6	M56_1	M560001-1.tif:0402-0503	14.677	15.397	361.802	80.394
fagus	M56	6	M56_2	M560004-1.tiff:0378-0404	17.404	16.533	386.443	82.021
fagus	M56	6	M56_3	M560007-1.tiff:0379-0431	20.849	17.872	418.942	83.154
fagus	M56	7	M56_1	M560001-1.tif:0378-0453	13.227	14.307	361.802	80.394
fagus	M56	7	M56_2	M560004-1.tiff:0415-0438	38.628	31.833	386.443	82.021
fagus	M56	7	M56_3	M560007-1.tiff:0349-0459	55.009	36.05	418.942	83.154
fagus	M56	8	M56_1	M560001-1.tif:0340-0460	19.398	16.828	361.802	80.394
fagus	M56	8	M56_2	M560004-1.tiff:0451-0440	39.301	29.168	386.443	82.021
fagus	M56	8	M56_3	M560007-1.tiff:0467-0474	48.839	35.665	418.942	83.154
fagus	M56	9	M56_1	M560001-1.tif:0296-0479	24.452	19.922	361.802	80.394
fagus	M56	9	M56_2	M560004-1.tiff:0491-0477	14.724	15.085	386.443	82.021
fagus	M56	9	M56_3	M560007-1.tiff:0494-0476	52.469	35.71	418.942	83.154
fagus	M56	10	M56_1	M560001-1.tif:0257-0466	21.633	17.962	361.802	80.394
fagus	M56	10	M56_2	M560004-1.tiff:0528-0470	20.638	17.027	386.443	82.021
fagus	M56	11	M56_1	M560001-1.tif:0210-0455	15.804	14.567	361.802	80.394
fagus	M56	11	M56_2	M560004-1.tiff:0525-0402	24.457	18.803	386.443	82.021
fagus	M56	12	M56_1	M560001-1.tif:0225-0503	12.09	13.583	361.802	80.394
fagus	M56	12	M56_2	M560004-1.tiff:0485-0408	26.519	20.544	386.443	82.021
fagus	M57	2	M57_1	M570003-1.tiff:0517-0482	18.04	15.411	365.265	79.142
fagus	M57	2	M57_2	M570001-1.tiff:0672-0638	22.9	18.104	504.286	105.301
fagus	M57	2	M57_3	M570005-1.tiff:0585-0509	38.562	26.561	525.33	106.954
fagus	M57	3	M57_1	M570003-1.tiff:0562-0482	18.142	15.346	365.265	79.142
fagus	M57	3	M57_2	M570001-1.tiff:0686-0576	17.143	15.613	504.286	105.301
fagus	M57	3	M57_3	M570005-1.tiff:0615-0528	21.994	17.27	525.33	106.954
fagus	M57	4	M57_1	M570003-1.tiff:0607-0479	22.665	17.274	365.265	79.142
fagus	M57	4	M57_2	M570001-1.tiff:0645-0577	18.812	16.166	504.286	105.301
fagus	M57	4	M57_3	M570005-1.tiff:0631-0485	20.736	16.543	525.33	106.954
fagus	M57	5	M57_1	M570003-1.tiff:0585-0443	21.92	17.144	365.265	79.142
fagus	M57	5	M57_2	M570001-1.tiff:0632-0633	19.893	16.553	504.286	105.301
fagus	M57	5	M57_3	M570005-1.tiff:0667-0490	22.437	17.494	525.33	106.954
fagus	M57	6	M57_1	M570003-1.tiff:0543-0446	19.243	15.977	365.265	79.142
fagus	M57	6	M57_2	M570001-1.tiff:0599-0597	40.857	27.809	504.286	105.301
fagus	M57	6	M57_3	M570005-1.tiff:0651-0535	20.634	16.572	525.33	106.954
fagus	M57	7	M57_1	M570003-1.tiff:0501-0438	19.311	16.116	365.265	79.142
fagus	M57	7	M57_2	M570001-1.tiff:0556-0590	41.263	28.818	504.286	105.301
fagus	M57	7	M57_3	M570005-1.tiff:0706-0495	25.601	19.135	525.33	106.954
fagus	M57	8	M57_1	M570003-1.tiff:0505-0377	19.379	16.369	365.265	79.142
fagus	M57	8	M57_2	M570001-1.tiff:0508-0602	20.332	16.611	504.286	105.301
fagus	M57	8	M57_3	M570005-1.tiff:0684-0536	19.324	16.598	525.33	106.954
fagus	M57	9	M57_1	M570003-1.tiff:0538-0385	24.071	19.238	365.265	79.142
fagus	M57	9	M57_2	M570001-1.tiff:0464-0602	16.383	14.94	504.286	105.301
fagus	M57	9	M57_3	M570005-1.tiff:0713-0549	16.704	15.089	525.33	106.954
fagus	M57	10	M57_1	M570003-1.tiff:0571-0373	21.344	17.652	365.265	79.142
fagus	M57	10	M57_2	M570001-1.tiff:0525-0546	19.037	16.473	504.286	105.301
fagus	M57	10	M57_3	M570005-1.tiff:0742-0524	35.807	26.048	525.33	106.954
fagus	M57	11	M57_1	M570003-1.tiff:0603-0382	23.139	18.974	365.265	79.142
fagus	M57	11	M57_2	M570001-1.tiff:0482-0546	21.359	17.745	504.286	105.301
fagus	M57	11	M57_3	M570005-1.tiff:0773-0524	35.841	26.36	525.33	106.954
fagus	M57	12	M57_2	M570001-1.tiff:0432-0579	16.191	15.047	504.286	105.301
fagus	M57	12	M57_3	M570005-1.tiff:0802-0525	34.82	28.478	525.33	106.954
fagus	M57	13	M57_2	M570001-1.tiff:0449-0530	14.339	14.066	504.286	105.301
fagus	M57	13	M57_3	M570005-1.tiff:0832-0528	34.327	26.307	525.33	106.954
fagus	M57	14	M57_2	M570001-1.tiff:0412-0530	14.66	14.703	504.286	105.301
fagus	M57	14	M57_3	M570005-1.tiff:0865-0527	41.624	28.22	525.33	106.954
fagus	M57	15	M57_2	M570001-1.tiff:0392-0578	16.726	15.286	504.286	105.301
fagus	M57	16	M57_2	M570001-1.tiff:0355-0565	17.86	15.415	504.286	105.301
fagus	M57	17	M57_2	M570001-1.tiff:0379-0516	19.305	16.083	504.286	105.301
fagus	M60	2	M60_1	M600009-1.tiff:0521-0885	22.082	18.925	854.79	124.146
fagus	M60	2	M60_2	M600010.tiff:1570-1096	21.308	16.969	682.246	108.759
fagus	M60	2	M60_3	M600007-1.tiff:0747-1083	20.082	18.157	391.57	82.004
fagus	M60	3	M60_1	M600009-1.tiff:0599-0903	13.038	13.438	854.79	124.146
fagus	M60	3	M60_2	M600010.tiff:1632-1054	22.457	18.442	682.246	108.759
fagus	M60	3	M60_3	M600007-1.tiff:0813-1062	16.137	15.239	391.57	82.004
fagus	M60	4	M60_1	M600009-1.tiff:0670-0930	12.115	12.766	854.79	124.146
fagus	M60	4	M60_2	M600010.tiff:1684-1076	24.368	18.98	682.246	108.759
fagus	M60	4	M60_3	M600007-1.tiff:0883-1064	20.731	17.349	391.57	82.004
fagus	M60	5	M60_1	M600009-1.tiff:0753-0894	20.039	16.857	854.79	124.146
fagus	M60	5	M60_2	M600010.tiff:1746-1098	17.093	15.25	682.246	108.759
fagus	M60	5	M60_3	M600007-1.tiff:0960-1056	18.227	15.795	391.57	82.004
fagus	M60	6	M60_1	M600009-1.tiff:0834-0858	18.86	16.337	854.79	124.146
fagus	M60	6	M60_2	M600010.tiff:1823-1089	20.64	16.907	682.246	108.759
fagus	M60	6	M60_3	M600007-1.tiff:1036-1062	25.744	20.234	391.57	82.004
fagus	M60	7	M60_1	M600009-1.tiff:0931-0919	13.293	13.181	854.79	124.146
fagus	M60	7	M60_2	M600010.tiff:1880-1075	15.527	14.909	682.246	108.759
fagus	M60	7	M60_3	M600007-1.tiff:1177-1072	21.52	17.99	391.57	82.004
fagus	M60	8	M60_1	M600009-1.tiff:1034-0921	15.578	14.419	854.79	124.146
fagus	M60	8	M60_2	M600010.tiff:1876-1003	16.26	14.686	682.246	108.759
fagus	M60	8	M60_3	M600007-1.tiff:1178-1194	24.091	18.002	391.57	82.004
fagus	M60	9	M60_1	M600009-1.tiff:1220-0928	15.597	14.287	854.79	124.146
fagus	M60	9	M60_2	M600010.tiff:1779-1026	24.389	18.843	682.246	108.759
fagus	M60	9	M60_3	M600007-1.tiff:1096-1125	46.088	31.577	391.57	82.004
fagus	M60	10	M60_1	M600009-1.tiff:1144-0842	20.283	16.858	854.79	124.146
fagus	M60	10	M60_2	M600010.tiff:1725-1020	17.674	15.57	682.246	108.759
fagus	M60	10	M60_3	M600007-1.tiff:1022-1196	19.645	16.945	391.57	82.004
fagus	M60	11	M60_1	M600009-1.tiff:1239-0813	15.313	14.856	854.79	124.146
fagus	M60	11	M60_2	M600010.tiff:1584-1011	18.12	15.874	682.246	108.759
fagus	M60	11	M60_3	M600007-1.tiff:0950-1185	21.963	18.247	391.57	82.004
fagus	M60	12	M60_1	M600009-1.tiff:1250-0678	13.462	13.919	854.79	124.146
fagus	M60	12	M60_2	M600010.tiff:1578-0934	15.053	14.242	682.246	108.759
fagus	M60	12	M60_3	M600007-1.tiff:0878-1199	18.3	16.405	391.57	82.004
fagus	M60	13	M60_1	M600009-1.tiff:1162-0679	20.083	16.529	854.79	124.146
fagus	M60	13	M60_2	M600010.tiff:1636-0945	18.529	16.057	682.246	108.759
fagus	M60	13	M60_3	M600007-1.tiff:0816-1183	18.655	17.131	391.57	82.004
fagus	M60	14	M60_1	M600009-1.tiff:1062-0713	23.026	18.527	854.79	124.146
fagus	M60	14	M60_2	M600010.tiff:1679-0957	17.057	16.64	682.246	108.759
fagus	M60	14	M60_3	M600007-1.tiff:0753-1209	14.169	14.498	391.57	82.004
fagus	M60	15	M60_1	M600009-1.tiff:0975-0680	20.02	16.941	854.79	124.146
fagus	M60	15	M60_2	M600010.tiff:1725-0943	17.315	15.978	682.246	108.759
fagus	M60	16	M60_1	M600009-1.tiff:0980-0821	19.402	16.312	854.79	124.146
fagus	M60	16	M60_2	M600010.tiff:1774-0940	16.604	15.307	682.246	108.759
fagus	M60	17	M60_1	M600009-1.tiff:0898-0796	13.982	14.132	854.79	124.146
fagus	M60	17	M60_2	M600010.tiff:1823-0958	21.071	17.546	682.246	108.759
fagus	M60	18	M60_1	M600009-1.tiff:0856-0697	16.654	15.133	854.79	124.146
fagus	M60	18	M60_2	M600010.tiff:1886-0938	18.881	16.037	682.246	108.759
fagus	M60	19	M60_1	M600009-1.tiff:0758-0707	22.116	18.707	854.79	124.146
fagus	M60	20	M60_1	M600009-1.tiff:0671-0683	18.334	16.261	854.79	124.146
fagus	M60	21	M60_1	M600009-1.tiff:0617-0779	21.206	17.028	854.79	124.146
fagus	M60	22	M60_1	M600009-1.tiff:0535-0700	23.936	18.406	854.79	124.146
fagus	M61	2	M61_1	M610004-1.tif:0491-0552	20.357	16.334	446.157	92.235
fagus	M61	2	M61_2	M610011-1.tif:0309-0563	16.008	14.853	592.151	120.797
fagus	M61	2	M61_3	M610012-1.tif:0367-0539	18.429	15.984	703.529	119.281
fagus	M61	3	M61_1	M610004-1.tif:0532-0557	12.877	13.086	446.157	92.235
fagus	M61	3	M61_2	M610011-1.tif:0354-0553	13.361	14.44	592.151	120.797
fagus	M61	3	M61_3	M610012-1.tif:0401-0540	14.116	14.247	703.529	119.281
fagus	M61	4	M61_1	M610004-1.tif:0569-0547	14.198	13.923	446.157	92.235
fagus	M61	4	M61_2	M610011-1.tif:0394-0546	12.084	13.502	592.151	120.797
fagus	M61	4	M61_3	M610012-1.tif:0433-0513	30.949	23.291	703.529	119.281
fagus	M61	5	M61_1	M610004-1.tif:0604-0555	19.185	16.91	446.157	92.235
fagus	M61	5	M61_2	M610011-1.tif:0440-0546	18.761	16.307	592.151	120.797
fagus	M61	5	M61_3	M610012-1.tif:0470-0533	20.078	16.983	703.529	119.281
fagus	M61	6	M61_1	M610004-1.tif:0649-0546	18.572	15.963	446.157	92.235
fagus	M61	6	M61_2	M610011-1.tif:0267-0503	13.714	13.864	592.151	120.797
fagus	M61	6	M61_3	M610012-1.tif:0507-0530	19.632	16.574	703.529	119.281
fagus	M61	7	M61_1	M610004-1.tif:0704-0549	11.132	12.119	446.157	92.235
fagus	M61	7	M61_2	M610011-1.tif:0313-0493	14.421	14.17	592.151	120.797
fagus	M61	7	M61_3	M610012-1.tif:0545-0528	20.538	16.773	703.529	119.281
fagus	M61	8	M61_1	M610004-1.tif:0734-0532	14.812	14.089	446.157	92.235
fagus	M61	8	M61_2	M610011-1.tif:0364-0481	13.535	13.576	592.151	120.797
fagus	M61	8	M61_3	M610012-1.tif:0586-0517	25.554	19.191	703.529	119.281
fagus	M61	9	M61_1	M610004-1.tif:0711-0494	13.367	13.242	446.157	92.235
fagus	M61	9	M61_2	M610011-1.tif:0407-0479	10.949	12.8	592.151	120.797
fagus	M61	9	M61_3	M610012-1.tif:0644-0511	26.298	18.667	703.529	119.281
fagus	M61	10	M61_1	M610004-1.tif:0667-0488	14.103	13.522	446.157	92.235
fagus	M61	10	M61_2	M610011-1.tif:0441-0465	11.34	12.771	592.151	120.797
fagus	M61	10	M61_3	M610012-1.tif:0693-0499	26.312	19.827	703.529	119.281
fagus	M61	11	M61_1	M610004-1.tif:0680-0524	11.65	12.342	446.157	92.235
fagus	M61	11	M61_2	M610011-1.tif:0488-0508	28.142	22.433	592.151	120.797
fagus	M61	11	M61_3	M610012-1.tif:0691-0436	19.01	16.868	703.529	119.281
fagus	M61	12	M61_1	M610004-1.tif:0620-0505	13.435	13.34	446.157	92.235
fagus	M61	12	M61_2	M610011-1.tif:0528-0492	31.75	25.632	592.151	120.797
fagus	M61	12	M61_3	M610012-1.tif:0657-0443	27.434	20.785	703.529	119.281
fagus	M61	13	M61_1	M610004-1.tif:0580-0503	13.844	13.728	446.157	92.235
fagus	M61	13	M61_2	M610011-1.tif:0578-0485	33.951	26.116	592.151	120.797
fagus	M61	13	M61_3	M610012-1.tif:0621-0455	31.936	23.873	703.529	119.281
fagus	M61	14	M61_1	M610004-1.tif:0544-0510	15.193	14.301	446.157	92.235
fagus	M61	14	M61_2	M610011-1.tif:0628-0503	18.817	16.815	592.151	120.797
fagus	M61	14	M61_3	M610012-1.tif:0592-0445	15.333	15.627	703.529	119.281
fagus	M61	15	M61_1	M610004-1.tif:0505-0503	16.379	14.637	446.157	92.235
fagus	M61	15	M61_2	M610011-1.tif:0629-0431	14.52	14.15	592.151	120.797
fagus	M61	15	M61_3	M610012-1.tif:0558-0458	30.178	21.212	703.529	119.281
fagus	M61	16	M61_1	M610004-1.tif:0466-0509	17.046	15.142	446.157	92.235
fagus	M61	16	M61_2	M610011-1.tif:0675-0499	20.007	17.011	592.151	120.797
fagus	M61	16	M61_3	M610012-1.tif:0520-0470	23.432	19.181	703.529	119.281
fagus	M61	17	M61_2	M610011-1.tif:0725-0495	22.611	18.267	592.151	120.797
fagus	M61	17	M61_3	M610012-1.tif:0489-0458	17.28	15.741	703.529	119.281
fagus	M61	18	M61_2	M610011-1.tif:0775-0485	25.451	19.296	592.151	120.797
fagus	M61	18	M61_3	M610012-1.tif:0460-0468	22.593	18.55	703.529	119.281
fagus	M61	19	M61_2	M610011-1.tif:0678-0422	17.682	15.8	592.151	120.797
fagus	M61	19	M61_3	M610012-1.tif:0395-0479	24.527	18.689	703.529	119.281
fagus	M61	20	M61_2	M610011-1.tif:0733-0410	20.001	16.528	592.151	120.797
fagus	M61	20	M61_3	M610012-1.tif:0359-0480	24.067	18.451	703.529	119.281
fagus	M61	21	M61_2	M610011-1.tif:0820-0443	55.044	33.165	592.151	120.797
fagus	M62	2	M62_1	M620005-1.tif:0662-0430	37.828	23.18	632.601	105.349
fagus	M62	2	M62_2	M620006-1.tif:0435-0524	33.149	22.696	780.551	119.758
fagus	M62	2	M62_3	M620007-1.tif:0540-0454	27.379	20.306	804.968	121.254
fagus	M62	3	M62_1	M620005-1.tif:0733-0451	26.163	18.641	632.601	105.349
fagus	M62	3	M62_2	M620006-1.tif:0480-0524	33.254	23.395	780.551	119.758
fagus	M62	3	M62_3	M620007-1.tif:0581-0420	20.676	17.12	804.968	121.254
fagus	M62	4	M62_1	M620005-1.tif:0779-0409	30.571	21.721	632.601	105.349
fagus	M62	4	M62_2	M620006-1.tif:0443-0443	24.175	18.615	780.551	119.758
fagus	M62	4	M62_3	M620007-1.tif:0578-0490	24.66	19.343	804.968	121.254
fagus	M62	5	M62_1	M620005-1.tif:0831-0441	26.74	20.223	632.601	105.349
fagus	M62	5	M62_2	M620006-1.tif:0490-0438	24.112	18.819	780.551	119.758
fagus	M62	5	M62_3	M620007-1.tif:0621-0442	26.44	20.592	804.968	121.254
fagus	M62	6	M62_1	M620005-1.tif:0878-0447	21.478	18.083	632.601	105.349
fagus	M62	6	M62_2	M620006-1.tif:0571-0445	15.841	16.019	780.551	119.758
fagus	M62	6	M62_3	M620007-1.tif:0621-0526	22.142	17.137	804.968	121.254
fagus	M62	7	M62_1	M620005-1.tif:0929-0436	34.396	22.738	632.601	105.349
fagus	M62	7	M62_2	M620006-1.tif:0533-0500	53.487	34.583	780.551	119.758
fagus	M62	7	M62_3	M620007-1.tif:0662-0490	21.327	16.931	804.968	121.254
fagus	M62	8	M62_1	M620005-1.tif:0985-0437	35.029	24.14	632.601	105.349
fagus	M62	8	M62_2	M620006-1.tif:0584-0542	25.863	19.986	780.551	119.758
fagus	M62	8	M62_3	M620007-1.tif:0659-0421	22.38	17.702	804.968	121.254
fagus	M62	9	M62_1	M620005-1.tif:0996-0329	23.742	19.035	632.601	105.349
fagus	M62	9	M62_2	M620006-1.tif:0610-0484	28.914	22.616	780.551	119.758
fagus	M62	9	M62_3	M620007-1.tif:0701-0446	22.818	18.1	804.968	121.254
fagus	M62	10	M62_1	M620005-1.tif:0939-0333	26.199	18.956	632.601	105.349
fagus	M62	10	M62_2	M620006-1.tif:0643-0449	21.114	17.422	780.551	119.758
fagus	M62	10	M62_3	M620007-1.tif:0719-0523	22.467	17.55	804.968	121.254
fagus	M62	11	M62_1	M620005-1.tif:0877-0344	35.072	23.235	632.601	105.349
fagus	M62	11	M62_2	M620006-1.tif:0659-0537	26.796	19.25	780.551	119.758
fagus	M62	11	M62_3	M620007-1.tif:0745-0445	25.425	19.087	804.968	121.254
fagus	M62	12	M62_1	M620005-1.tif:0815-0322	30.237	20.584	632.601	105.349
fagus	M62	12	M62_2	M620006-1.tif:0681-0472	19.908	17.319	780.551	119.758
fagus	M62	12	M62_3	M620007-1.tif:0774-0503	26.427	19.766	804.968	121.254
fagus	M62	13	M62_1	M620005-1.tif:0734-0341	39.423	24.86	632.601	105.349
fagus	M62	13	M62_2	M620006-1.tif:0720-0469	20.17	17.889	780.551	119.758
fagus	M62	13	M62_3	M620007-1.tif:0793-0436	21.615	17.259	804.968	121.254
fagus	M62	14	M62_1	M620005-1.tif:0672-0317	34.566	22.12	632.601	105.349
fagus	M62	14	M62_2	M620006-1.tif:0711-0549	24.102	18.096	780.551	119.758
fagus	M62	14	M62_3	M620007-1.tif:0811-0517	17.518	15.873	804.968	121.254
fagus	M62	15	M62_2	M620006-1.tif:0756-0549	18.378	15.962	780.551	119.758
fagus	M62	15	M62_3	M620007-1.tif:0855-0518	23.946	18.962	804.968	121.254
fagus	M62	16	M62_2	M620006-1.tif:0761-0471	21.009	17.276	780.551	119.758
fagus	M62	16	M62_3	M620007-1.tif:0842-0446	21.841	17.431	804.968	121.254
fagus	M62	17	M62_2	M620006-1.tif:0804-0469	24.919	18.507	780.551	119.758
fagus	M62	17	M62_3	M620007-1.tif:0891-0453	24.548	18.731	804.968	121.254
fagus	M62	18	M62_2	M620006-1.tif:0800-0533	22.749	17.403	780.551	119.758
fagus	M64	2	M64_1	M640010-1.tiff:0706-1153	24.86	18.769	949.914	128.645
fagus	M64	2	M64_2	M640008-1.tiff:0906-1059	24.414	18.555	662.754	105.983
fagus	M64	2	M64_3	M640005.tiff:0922-1181	26.639	19.721	546.992	94.608
fagus	M64	3	M64_1	M640010-1.tiff:0817-1142	29.218	20.899	949.914	128.645
fagus	M64	3	M64_2	M640008-1.tiff:1016-1047	25.376	19.32	662.754	105.983
fagus	M64	3	M64_3	M640005.tiff:1028-1178	23.335	18.232	546.992	94.608
fagus	M64	4	M64_1	M640010-1.tiff:0929-1158	23.686	18.669	949.914	128.645
fagus	M64	4	M64_2	M640008-1.tiff:1149-1075	21.789	17.145	662.754	105.983
fagus	M64	4	M64_3	M640005.tiff:1130-1155	26.402	20.081	546.992	94.608
fagus	M64	5	M64_1	M640010-1.tiff:1025-1177	24.119	18.196	949.914	128.645
fagus	M64	5	M64_2	M640008-1.tiff:1261-1068	22.976	17.952	662.754	105.983
fagus	M64	5	M64_3	M640005.tiff:1229-1130	32.796	24.496	546.992	94.608
fagus	M64	6	M64_1	M640010-1.tiff:1152-1148	25.252	19.043	949.914	128.645
fagus	M64	6	M64_2	M640008-1.tiff:1376-1070	19.195	16.073	662.754	105.983
fagus	M64	6	M64_3	M640005.tiff:1325-1159	22.037	18.317	546.992	94.608
fagus	M64	7	M64_1	M640010-1.tiff:1278-1112	28.95	21.024	949.914	128.645
fagus	M64	7	M64_2	M640008-1.tiff:1484-1078	16.692	15.329	662.754	105.983
fagus	M64	7	M64_3	M640005.tiff:1415-1195	16.996	15.516	546.992	94.608
fagus	M64	8	M64_1	M640010-1.tiff:1384-1144	26.496	19.307	949.914	128.645
fagus	M64	8	M64_2	M640008-1.tiff:1461-0938	16.356	15.251	662.754	105.983
fagus	M64	8	M64_3	M640005.tiff:1407-1060	18.539	16.002	546.992	94.608
fagus	M64	9	M64_1	M640010-1.tiff:1495-1138	24.698	18.679	949.914	128.645
fagus	M64	9	M64_2	M640008-1.tiff:1428-0806	16.624	14.91	662.754	105.983
fagus	M64	9	M64_3	M640005.tiff:1383-0922	23.853	17.827	546.992	94.608
fagus	M64	10	M64_1	M640010-1.tiff:1435-0948	31.02	24.48	949.914	128.645
fagus	M64	10	M64_2	M640008-1.tiff:1353-0923	19.882	16.351	662.754	105.983
fagus	M64	10	M64_3	M640005.tiff:1273-0918	20.814	16.786	546.992	94.608
fagus	M64	11	M64_1	M640010-1.tiff:1332-0958	23.747	19.401	949.914	128.645
fagus	M64	11	M64_2	M640008-1.tiff:1295-0796	19.713	16.223	662.754	105.983
fagus	M64	11	M64_3	M640005.tiff:1165-0955	26.021	19.99	546.992	94.608
fagus	M64	12	M64_1	M640010-1.tiff:1224-0935	19.362	17.059	949.914	128.645
fagus	M64	12	M64_2	M640008-1.tiff:1224-0902	29.889	20.382	662.754	105.983
fagus	M64	12	M64_3	M640005.tiff:1063-0916	19.456	16.168	546.992	94.608
fagus	M64	13	M64_1	M640010-1.tiff:1135-0958	18.429	17.101	949.914	128.645
fagus	M64	13	M64_2	M640008-1.tiff:1097-0937	22.413	17.757	662.754	105.983
fagus	M64	13	M64_3	M640005.tiff:1048-1041	19.15	16.06	546.992	94.608
fagus	M64	14	M64_1	M640010-1.tiff:1005-0958	18.749	16.747	949.914	128.645
fagus	M64	14	M64_2	M640008-1.tiff:1149-0804	23.481	18.164	662.754	105.983
fagus	M64	14	M64_3	M640005.tiff:0946-1045	17.044	15.193	546.992	94.608
fagus	M64	15	M64_1	M640010-1.tiff:0923-1011	20.167	16.603	949.914	128.645
fagus	M64	15	M64_2	M640008-1.tiff:1051-0777	16.228	15.067	662.754	105.983
fagus	M64	15	M64_3	M640005.tiff:0962-0918	17.831	15.624	546.992	94.608
fagus	M64	16	M64_1	M640010-1.tiff:0821-0978	19.301	16.263	949.914	128.645
fagus	M64	16	M64_2	M640008-1.tiff:0982-0896	18.747	16.382	662.754	105.983
fagus	M64	17	M64_1	M640010-1.tiff:0723-1018	22.616	17.429	949.914	128.645
fagus	M64	17	M64_2	M640008-1.tiff:0889-0902	17.839	15.911	662.754	105.983
fagus	M64	18	M64_1	M640010-1.tiff:0714-0873	19.896	17.538	949.914	128.645
fagus	M64	18	M64_2	M640008-1.tiff:0883-0779	16.273	14.822	662.754	105.983
fagus	M64	19	M64_1	M640010-1.tiff:0809-0844	16.895	14.959	949.914	128.645
fagus	M64	19	M64_2	M640008-1.tiff:0967-0764	12.494	12.924	662.754	105.983
fagus	M64	20	M64_1	M640010-1.tiff:0908-0863	21.633	17.589	949.914	128.645
fagus	M64	21	M64_1	M640010-1.tiff:0990-0826	15.268	14.745	949.914	128.645
fagus	M64	22	M64_1	M640010-1.tiff:1077-0823	18.274	15.619	949.914	128.645
fagus	M64	23	M64_1	M640010-1.tiff:1182-0803	16.244	14.729	949.914	128.645
fagus	M64	24	M64_1	M640010-1.tiff:1272-0799	17.961	15.846	949.914	128.645
fagus	M64	25	M64_1	M640010-1.tiff:1362-0776	20.757	16.935	949.914	128.645
fagus	M64	26	M64_1	M640010-1.tiff:1070-1071	21.417	17.287	949.914	128.645
fagus	M65	2	M65_1	M650002-1.tiff:1071-1094	21.76	17.686	596.987	100.705
fagus	M65	2	M65_2	M650004-1.tiff:0567-1012	15.375	14.726	886.867	129.12
fagus	M65	2	M65_3	M650005-1.tiff:0285-1012	30.278	20.343	490.896	92.204
fagus	M65	3	M65_1	M650002-1.tiff:1157-1065	30.017	22.959	596.987	100.705
fagus	M65	3	M65_2	M650004-1.tiff:0609-0995	30.23	21.28	886.867	129.12
fagus	M65	3	M65_3	M650005-1.tiff:0379-0972	32.562	21.802	490.896	92.204
fagus	M65	4	M65_1	M650002-1.tiff:1221-1057	29.67	22.561	596.987	100.705
fagus	M65	4	M65_2	M650004-1.tiff:0652-0973	42.22	27.333	886.867	129.12
fagus	M65	4	M65_3	M650005-1.tiff:0474-1003	23.694	17.932	490.896	92.204
fagus	M65	5	M65_1	M650002-1.tiff:1307-1063	29.445	20.793	596.987	100.705
fagus	M65	5	M65_2	M650004-1.tiff:0706-0990	37.565	24.197	886.867	129.12
fagus	M65	5	M65_3	M650005-1.tiff:0559-0952	30.92	22.608	490.896	92.204
fagus	M65	6	M65_1	M650002-1.tiff:1402-1037	34.778	24.466	596.987	100.705
fagus	M65	6	M65_2	M650004-1.tiff:0755-0988	39.833	25.98	886.867	129.12
fagus	M65	6	M65_3	M650005-1.tiff:0657-0952	27.275	20.267	490.896	92.204
fagus	M65	7	M65_1	M650002-1.tiff:1472-1027	41.53	27.844	596.987	100.705
fagus	M65	7	M65_2	M650004-1.tiff:0802-0990	46.148	28.958	886.867	129.12
fagus	M65	7	M65_3	M650005-1.tiff:0631-0814	15.577	15.773	490.896	92.204
fagus	M65	8	M65_1	M650002-1.tiff:1436-0906	30.409	21.073	596.987	100.705
fagus	M65	8	M65_2	M650004-1.tiff:0848-1005	35.026	23.685	886.867	129.12
fagus	M65	8	M65_3	M650005-1.tiff:0559-0799	21.179	17.456	490.896	92.204
fagus	M65	9	M65_1	M650002-1.tiff:1344-0974	25.999	19.408	596.987	100.705
fagus	M65	9	M65_2	M650004-1.tiff:0855-0915	36.122	22.469	886.867	129.12
fagus	M65	9	M65_3	M650005-1.tiff:0483-0862	31.526	22.741	490.896	92.204
fagus	M65	10	M65_1	M650002-1.tiff:1362-0881	24.017	17.942	596.987	100.705
fagus	M65	10	M65_2	M650004-1.tiff:0789-0903	24.501	18.542	886.867	129.12
fagus	M65	10	M65_3	M650005-1.tiff:0408-0820	27.148	19.891	490.896	92.204
fagus	M65	11	M65_1	M650002-1.tiff:1265-0956	36.016	23.063	596.987	100.705
fagus	M65	11	M65_2	M650004-1.tiff:0741-0907	20.562	18.057	886.867	129.12
fagus	M65	11	M65_3	M650005-1.tiff:0320-0820	31.223	21.659	490.896	92.204
fagus	M65	12	M65_1	M650002-1.tiff:1181-0931	27.638	20.424	596.987	100.705
fagus	M65	12	M65_2	M650004-1.tiff:0699-0903	30.523	21.52	886.867	129.12
fagus	M65	12	M65_3	M650005-1.tiff:0246-0852	41.367	25.777	490.896	92.204
fagus	M65	13	M65_1	M650002-1.tiff:1107-0971	40.007	27.022	596.987	100.705
fagus	M65	13	M65_2	M650004-1.tiff:0656-0891	17.231	15.469	886.867	129.12
fagus	M65	14	M65_2	M650004-1.tiff:0609-0908	29.633	20.841	886.867	129.12
fagus	M65	15	M65_2	M650004-1.tiff:0565-0919	55.132	32.44	886.867	129.12
fagus	M65	16	M65_2	M650004-1.tiff:0517-0886	25.564	19.401	886.867	129.12
fagus	M65	17	M65_2	M650004-1.tiff:0520-0979	42.079	27.569	886.867	129.12
fagus	M65	18	M65_2	M650004-1.tiff:0471-0896	30.1	21.309	886.867	129.12
fagus	M65	19	M65_2	M650004-1.tiff:0474-0981	36.903	24.249	886.867	129.12
fagus	M66	2	M66_1	M660002-1.tiff:0627-1100	12.087	13.468	337.381	74.345
fagus	M66	2	M66_2	M660004-1.tiff:0618-0996	28.186	20.403	663.766	108.566
fagus	M66	2	M66_3	M660005-1.tiff:0608-1037	30.355	22.907	642.549	107.491
fagus	M66	3	M66_1	M660002-1.tiff:0717-1106	15.376	15.121	337.381	74.345
fagus	M66	3	M66_2	M660004-1.tiff:0664-1101	32.318	22.333	663.766	108.566
fagus	M66	3	M66_3	M660005-1.tiff:0668-1013	22.283	18.457	642.549	107.491
fagus	M66	4	M66_1	M660002-1.tiff:0824-1153	13.813	14.044	337.381	74.345
fagus	M66	4	M66_2	M660004-1.tiff:0723-0983	23.004	17.6	663.766	108.566
fagus	M66	4	M66_3	M660005-1.tiff:0753-0993	19.562	16.349	642.549	107.491
fagus	M66	5	M66_1	M660002-1.tiff:0930-1184	13.387	13.509	337.381	74.345
fagus	M66	5	M66_2	M660004-1.tiff:0744-1121	27.833	20.604	663.766	108.566
fagus	M66	5	M66_3	M660005-1.tiff:0818-1044	20.808	17.965	642.549	107.491
fagus	M66	6	M66_1	M660002-1.tiff:1003-1089	12.789	13.519	337.381	74.345
fagus	M66	6	M66_2	M660004-1.tiff:0827-1138	23.555	18.372	663.766	108.566
fagus	M66	6	M66_3	M660005-1.tiff:0874-1034	18.765	17.013	642.549	107.491
fagus	M66	7	M66_1	M660002-1.tiff:1135-1068	23.297	21.003	337.381	74.345
fagus	M66	7	M66_2	M660004-1.tiff:0815-1000	30.341	21.884	663.766	108.566
fagus	M66	7	M66_3	M660005-1.tiff:0930-0998	17.793	16.627	642.549	107.491
fagus	M66	8	M66_1	M660002-1.tiff:1086-0994	14.614	14.081	337.381	74.345
fagus	M66	8	M66_2	M660004-1.tiff:0898-1171	18.273	16.678	663.766	108.566
fagus	M66	8	M66_3	M660005-1.tiff:1028-1012	24.141	19.581	642.549	107.491
fagus	M66	9	M66_1	M660002-1.tiff:1017-0937	12.572	13.265	337.381	74.345
fagus	M66	9	M66_2	M660004-1.tiff:0895-1020	33.987	24.45	663.766	108.566
fagus	M66	9	M66_3	M660005-1.tiff:0662-1129	24.565	20.135	642.549	107.491
fagus	M66	10	M66_1	M660002-1.tiff:0927-1046	15.393	15.372	337.381	74.345
fagus	M66	10	M66_2	M660004-1.tiff:0978-1061	12.492	13.066	663.766	108.566
fagus	M66	10	M66_3	M660005-1.tiff:0719-1110	34.859	26.806	642.549	107.491
fagus	M66	11	M66_1	M660002-1.tiff:0842-1011	16.253	15.821	337.381	74.345
fagus	M66	11	M66_2	M660004-1.tiff:0978-1170	14.689	15.08	663.766	108.566
fagus	M66	11	M66_3	M660005-1.tiff:0781-1123	33.469	23.588	642.549	107.491
fagus	M66	12	M66_1	M660002-1.tiff:0926-0909	9.688	11.668	337.381	74.345
fagus	M66	12	M66_2	M660004-1.tiff:1056-1179	21.851	18.193	663.766	108.566
fagus	M66	12	M66_3	M660005-1.tiff:0848-1149	28.685	20.431	642.549	107.491
fagus	M66	13	M66_1	M660002-1.tiff:0825-0910	11.956	14.035	337.381	74.345
fagus	M66	13	M66_2	M660004-1.tiff:1143-1171	36.041	23.851	663.766	108.566
fagus	M66	13	M66_3	M660005-1.tiff:0913-1131	24.829	20.103	642.549	107.491
fagus	M66	14	M66_1	M660002-1.tiff:0694-0983	13.401	13.781	337.381	74.345
fagus	M66	14	M66_2	M660004-1.tiff:1075-1064	24.751	18.503	663.766	108.566
fagus	M66	14	M66_3	M660005-1.tiff:0972-1096	35.402	27.159	642.549	107.491
fagus	M66	15	M66_2	M660004-1.tiff:1165-0991	36.005	23.803	663.766	108.566
fagus	M66	15	M66_3	M660005-1.tiff:1025-1134	22.611	19.038	642.549	107.491
fagus	M66	16	M66_2	M660004-1.tiff:1071-0959	19.981	16.248	663.766	108.566
fagus	M66	17	M66_2	M660004-1.tiff:0982-0965	24.472	17.982	663.766	108.566
fagus	M67	2	M67_1	M670004-1.tiff:0870-1143	25.645	19.64	1049.274	138.111
fagus	M67	2	M67_2	M670005-1.tiff:1349-1092	30.753	20.913	833.891	121.577
fagus	M67	2	M67_3	M670006-1.tiff:0234-0963	26.357	19.002	918.947	128.364
fagus	M67	2	M67_4	M670002-1.tiff:0586-1019	20.335	17.406	492.946	99.719
fagus	M67	3	M67_1	M670004-1.tiff:0917-1067	32.116	22.66	1049.274	138.111
fagus	M67	3	M67_2	M670005-1.tiff:1342-0995	23.645	18.012	833.891	121.577
fagus	M67	3	M67_3	M670006-1.tiff:0215-1070	21.911	17.166	918.947	128.364
fagus	M67	3	M67_4	M670002-1.tiff:0662-0995	31.609	21.865	492.946	99.719
fagus	M67	4	M67_1	M670004-1.tiff:0993-1164	22.288	17.483	1049.274	138.111
fagus	M67	4	M67_2	M670005-1.tiff:1398-1003	21.456	17.076	833.891	121.577
fagus	M67	4	M67_3	M670006-1.tiff:0217-0852	26.29	18.714	918.947	128.364
fagus	M67	4	M67_4	M670002-1.tiff:0737-1014	22.81	17.758	492.946	99.719
fagus	M67	5	M67_1	M670004-1.tiff:1068-1136	25.243	19.877	1049.274	138.111
fagus	M67	5	M67_2	M670005-1.tiff:1417-1082	28.63	20.009	833.891	121.577
fagus	M67	5	M67_3	M670006-1.tiff:0298-0862	25.083	18.221	918.947	128.364
fagus	M67	5	M67_4	M670002-1.tiff:0811-1008	25.347	20.012	492.946	99.719
fagus	M67	6	M67_1	M670004-1.tiff:1134-1158	20.42	18.11	1049.274	138.111
fagus	M67	6	M67_2	M670005-1.tiff:1396-1158	27.049	19.158	833.891	121.577
fagus	M67	6	M67_3	M670006-1.tiff:0319-0976	21.414	17.033	918.947	128.364
fagus	M67	6	M67_4	M670002-1.tiff:0879-0994	32.719	25.816	492.946	99.719
fagus	M67	7	M67_1	M670004-1.tiff:1215-1160	26.115	19.157	1049.274	138.111
fagus	M67	7	M67_2	M670005-1.tiff:1454-1163	18.968	15.949	833.891	121.577
fagus	M67	7	M67_3	M670006-1.tiff:0331-1076	28.222	20.117	918.947	128.364
fagus	M67	7	M67_4	M670002-1.tiff:0938-1030	29.503	21.154	492.946	99.719
fagus	M67	8	M67_1	M670004-1.tiff:1321-1122	46.166	30.144	1049.274	138.111
fagus	M67	8	M67_2	M670005-1.tiff:1479-1100	25.964	18.849	833.891	121.577
fagus	M67	8	M67_3	M670006-1.tiff:0399-0973	27.758	19.402	918.947	128.364
fagus	M67	8	M67_4	M670002-1.tiff:1017-1011	39.509	26.533	492.946	99.719
fagus	M67	9	M67_1	M670004-1.tiff:1404-1113	42.171	28.708	1049.274	138.111
fagus	M67	9	M67_2	M670005-1.tiff:1462-1005	22.017	17.081	833.891	121.577
fagus	M67	9	M67_3	M670006-1.tiff:0440-1075	25.457	18.582	918.947	128.364
fagus	M67	9	M67_4	M670002-1.tiff:1086-1057	21.998	17.983	492.946	99.719
fagus	M67	10	M67_1	M670004-1.tiff:1452-1193	16.774	15.612	1049.274	138.111
fagus	M67	10	M67_2	M670005-1.tiff:1518-1026	33.026	22.667	833.891	121.577
fagus	M67	10	M67_3	M670006-1.tiff:0382-0867	25.841	18.625	918.947	128.364
fagus	M67	10	M67_4	M670002-1.tiff:1082-0948	17.857	15.824	492.946	99.719
fagus	M67	11	M67_1	M670004-1.tiff:1522-1185	20.916	18.257	1049.274	138.111
fagus	M67	11	M67_2	M670005-1.tiff:1510-1170	23.682	18.168	833.891	121.577
fagus	M67	11	M67_3	M670006-1.tiff:0462-0859	19.572	16.076	918.947	128.364
fagus	M67	11	M67_4	M670002-1.tiff:0965-0918	16.315	14.953	492.946	99.719
fagus	M67	12	M67_1	M670004-1.tiff:1586-1190	23.932	19.59	1049.274	138.111
fagus	M67	12	M67_2	M670005-1.tiff:1554-1098	24.112	17.97	833.891	121.577
fagus	M67	12	M67_3	M670006-1.tiff:0489-0980	24.553	18.069	918.947	128.364
fagus	M67	12	M67_4	M670002-1.tiff:0858-0894	17.673	15.651	492.946	99.719
fagus	M67	13	M67_1	M670004-1.tiff:1583-1020	34.863	23.135	1049.274	138.111
fagus	M67	13	M67_2	M670005-1.tiff:1576-1020	27.442	19.818	833.891	121.577
fagus	M67	13	M67_3	M670006-1.tiff:0526-1083	24.056	17.937	918.947	128.364
fagus	M67	13	M67_4	M670002-1.tiff:0783-0903	22.29	18.652	492.946	99.719
fagus	M67	14	M67_1	M670004-1.tiff:1496-1055	22.442	17.375	1049.274	138.111
fagus	M67	14	M67_2	M670005-1.tiff:1611-1134	22.186	17.362	833.891	121.577
fagus	M67	14	M67_3	M670006-1.tiff:0587-0997	28.804	19.47	918.947	128.364
fagus	M67	14	M67_4	M670002-1.tiff:0709-0891	27.088	19.813	492.946	99.719
fagus	M67	15	M67_1	M670004-1.tiff:1532-0950	22.687	17.946	1049.274	138.111
fagus	M67	15	M67_2	M670005-1.tiff:1619-1072	22.045	17.031	833.891	121.577
fagus	M67	15	M67_3	M670006-1.tiff:0548-0877	28.487	19.316	918.947	128.364
fagus	M67	15	M67_4	M670002-1.tiff:0623-0886	31.344	22.269	492.946	99.719
fagus	M67	16	M67_1	M670004-1.tiff:1452-0935	24.955	18.576	1049.274	138.111
fagus	M67	16	M67_2	M670005-1.tiff:1666-1122	26.039	19.253	833.891	121.577
fagus	M67	16	M67_3	M670006-1.tiff:0683-0889	27.204	18.926	918.947	128.364
fagus	M67	17	M67_1	M670004-1.tiff:1355-0939	34.567	21.822	1049.274	138.111
fagus	M67	17	M67_2	M670005-1.tiff:1637-1005	20.895	16.549	833.891	121.577
fagus	M67	17	M67_3	M670006-1.tiff:0690-0996	33.34	21.17	918.947	128.364
fagus	M67	18	M67_1	M670004-1.tiff:1262-0979	45.763	29.403	1049.274	138.111
fagus	M67	18	M67_2	M670005-1.tiff:1697-1024	25.646	18.898	833.891	121.577
fagus	M67	18	M67_3	M670006-1.tiff:0612-1092	23.649	17.828	918.947	128.364
fagus	M67	19	M67_1	M670004-1.tiff:1184-0962	33.165	22.66	1049.274	138.111
fagus	M67	19	M67_3	M670006-1.tiff:0701-1104	23.208	17.512	918.947	128.364
fagus	M67	20	M67_1	M670004-1.tiff:1103-0944	34.859	23.509	1049.274	138.111
fagus	M67	21	M67_1	M670004-1.tiff:1002-1018	27.41	19.711	1049.274	138.111
fagus	M67	22	M67_1	M670004-1.tiff:1019-0905	24.938	18.879	1049.274	138.111
fagus	M67	23	M67_1	M670004-1.tiff:0917-0905	27.839	19.752	1049.274	138.111
fagus	M67	24	M67_1	M670004-1.tiff:0839-0954	33.216	24.067	1049.274	138.111
fagus	M70	2	M70_1	M700001-1.tif:0529-0518	9.73	11.395	200.993	63.369
fagus	M70	2	M70_2	M700007-1.tif:0682-0493	32.222	29.021	308.46	74.872
fagus	M70	2	M70_3	M700005-1.tif:0246-0557	20.333	16.837	445.221	93.33
fagus	M70	3	M70_1	M700001-1.tif:0556-0571	9.925	11.548	200.993	63.369
fagus	M70	3	M70_2	M700007-1.tif:0722-0493	31.573	25.74	308.46	74.872
fagus	M70	3	M70_3	M700005-1.tif:0297-0558	12.526	13.354	445.221	93.33
fagus	M70	4	M70_1	M700001-1.tif:0569-0527	9.468	11.71	200.993	63.369
fagus	M70	4	M70_2	M700007-1.tif:0768-0458	18.304	15.9	308.46	74.872
fagus	M70	4	M70_3	M700005-1.tif:0385-0549	13.673	13.39	445.221	93.33
fagus	M70	5	M70_1	M700001-1.tif:0608-0518	9.992	11.873	200.993	63.369
fagus	M70	5	M70_2	M700007-1.tif:0823-0501	37.879	28.384	308.46	74.872
fagus	M70	5	M70_3	M700005-1.tif:0476-0531	14.354	13.856	445.221	93.33
fagus	M70	6	M70_1	M700001-1.tif:0606-0570	10.659	12.232	200.993	63.369
fagus	M70	6	M70_2	M700007-1.tif:0880-0460	16.093	14.684	308.46	74.872
fagus	M70	6	M70_3	M700005-1.tif:0522-0527	15.614	14.517	445.221	93.33
fagus	M70	7	M70_1	M700001-1.tif:0649-0551	19.108	17.873	200.993	63.369
fagus	M70	7	M70_2	M700007-1.tif:0865-0530	19.928	17.593	308.46	74.872
fagus	M70	7	M70_3	M700005-1.tif:0554-0490	22.213	18.901	445.221	93.33
fagus	M70	8	M70_1	M700001-1.tif:0687-0542	21.371	20.503	200.993	63.369
fagus	M70	8	M70_2	M700007-1.tif:0919-0544	23.621	18.403	308.46	74.872
fagus	M70	8	M70_3	M700005-1.tif:0510-0471	15.226	14.533	445.221	93.33
fagus	M70	9	M70_1	M700001-1.tif:0736-0572	10.854	12.003	200.993	63.369
fagus	M70	9	M70_2	M700007-1.tif:0766-0532	20.648	17.119	308.46	74.872
fagus	M70	9	M70_3	M700005-1.tif:0461-0461	16.382	14.881	445.221	93.33
fagus	M70	10	M70_1	M700001-1.tif:0722-0522	11.424	12.489	200.993	63.369
fagus	M70	10	M70_3	M700005-1.tif:0449-0493	7.893	10.566	445.221	93.33
fagus	M70	11	M70_1	M700001-1.tif:0759-0521	11.566	12.725	200.993	63.369
fagus	M70	11	M70_3	M700005-1.tif:0417-0502	34.558	26.676	445.221	93.33
fagus	M70	12	M70_3	M700005-1.tif:0364-0487	20.928	17.852	445.221	93.33
fagus	M70	13	M70_3	M700005-1.tif:0331-0516	34.109	25.599	445.221	93.33
fagus	M70	14	M70_3	M700005-1.tif:0279-0499	17.943	15.932	445.221	93.33
fagus	M70	15	M70_3	M700005-1.tif:0230-0494	20.427	16.472	445.221	93.33
fagus	M71	2	M71_1	M710009-1.tiff:0583-0542	23.044	20.838	453.479	84.461
fagus	M71	2	M71_2	M710002-1.tif:0646-0516	16.928	15.181	607.895	106.81
fagus	M71	2	M71_3	M710001-1.tiff:0287-0501	29.824	20.356	539.463	100.715
fagus	M71	3	M71_1	M710009-1.tiff:0606-0572	15.632	15.606	453.479	84.461
fagus	M71	3	M71_2	M710002-1.tif:0652-0458	17.888	16.217	607.895	106.81
fagus	M71	3	M71_3	M710001-1.tiff:0371-0477	51.915	30.754	539.463	100.715
fagus	M71	4	M71_1	M710009-1.tiff:0616-0508	20.62	18.334	453.479	84.461
fagus	M71	4	M71_2	M710002-1.tif:0608-0539	13.157	13.557	607.895	106.81
fagus	M71	4	M71_3	M710001-1.tiff:0427-0495	36.087	24.684	539.463	100.715
fagus	M71	5	M71_1	M710009-1.tiff:0642-0554	31.944	28.978	453.479	84.461
fagus	M71	5	M71_2	M710002-1.tif:0614-0466	10.614	11.965	607.895	106.81
fagus	M71	5	M71_3	M710001-1.tiff:0480-0494	29.801	21.778	539.463	100.715
fagus	M71	6	M71_1	M710009-1.tiff:0701-0546	42.488	38.27	453.479	84.461
fagus	M71	6	M71_2	M710002-1.tif:0574-0511	33.404	22.835	607.895	106.81
fagus	M71	6	M71_3	M710001-1.tiff:0526-0524	25.823	19.15	539.463	100.715
fagus	M71	7	M71_1	M710009-1.tiff:0676-0538	57.425	41.55	453.479	84.461
fagus	M71	7	M71_2	M710002-1.tif:0581-0433	18.017	15.402	607.895	106.81
fagus	M71	7	M71_3	M710001-1.tiff:0586-0521	43.166	25.714	539.463	100.715
fagus	M71	8	M71_1	M710009-1.tiff:0673-0470	12.755	14.509	453.479	84.461
fagus	M71	8	M71_2	M710002-1.tif:0531-0439	25.107	18.373	607.895	106.81
fagus	M71	8	M71_3	M710001-1.tiff:0595-0421	21.452	16.668	539.463	100.715
fagus	M71	9	M71_1	M710009-1.tiff:0652-0464	12.67	15.93	453.479	84.461
fagus	M71	9	M71_2	M710002-1.tif:0527-0516	23.383	18.552	607.895	106.81
fagus	M71	9	M71_3	M710001-1.tiff:0535-0428	32.74	21.429	539.463	100.715
fagus	M71	10	M71_1	M710009-1.tiff:0635-0448	10.587	12.626	453.479	84.461
fagus	M71	10	M71_2	M710002-1.tif:0490-0491	25.333	19.907	607.895	106.81
fagus	M71	10	M71_3	M710001-1.tiff:0473-0406	28.047	19.556	539.463	100.715
fagus	M71	11	M71_1	M710009-1.tiff:0608-0454	18.962	18.988	453.479	84.461
fagus	M71	11	M71_2	M710002-1.tif:0480-0425	23.954	17.869	607.895	106.81
fagus	M71	11	M71_3	M710001-1.tiff:0413-0388	21.722	17.023	539.463	100.715
fagus	M71	12	M71_1	M710009-1.tiff:0590-0428	14.3	14.393	453.479	84.461
fagus	M71	12	M71_2	M710002-1.tif:0431-0409	18.609	15.758	607.895	106.81
fagus	M71	12	M71_3	M710001-1.tiff:0338-0410	50.399	27.596	539.463	100.715
fagus	M71	13	M71_1	M710009-1.tiff:0579-0480	12.542	14.111	453.479	84.461
fagus	M71	13	M71_2	M710002-1.tif:0443-0496	35.527	23.967	607.895	106.81
fagus	M71	14	M71_1	M710009-1.tiff:0556-0536	18.877	17.883	453.479	84.461
fagus	M71	14	M71_2	M710002-1.tif:0394-0481	47.477	29.36	607.895	106.81
fagus	M71	15	M71_2	M710002-1.tif:0365-0422	42.661	24.579	607.895	106.81
fagus	M71	16	M71_2	M710002-1.tif:0322-0499	29.557	20.05	607.895	106.81
fagus	M72	2	M72_1	M720004-1.tiff:0072-0497	15.244	14.912	402.057	87.312
fagus	M72	2	M72_2	M720004-1.tif:0670-0568	22.587	18.72	274.221	65.922
fagus	M72	2	M72_3	M720002-1.tiff:0186-0489	32.664	25.912	525.047	102.926
fagus	M72	3	M72_1	M720004-1.tiff:0110-0511	19.204	16.838	402.057	87.312
fagus	M72	3	M72_2	M720004-1.tif:0713-0570	23.058	19.635	274.221	65.922
fagus	M72	3	M72_3	M720002-1.tiff:0219-0465	13.279	14.681	525.047	102.926
fagus	M72	4	M72_1	M720004-1.tiff:0163-0510	28.835	24.036	402.057	87.312
fagus	M72	4	M72_2	M720004-1.tif:0718-0499	13.399	13.387	274.221	65.922
fagus	M72	4	M72_3	M720002-1.tiff:0217-0523	13.445	13.907	525.047	102.926
fagus	M72	5	M72_1	M720004-1.tiff:0140-0439	12.466	12.722	402.057	87.312
fagus	M72	5	M72_2	M720004-1.tif:0762-0503	10.092	11.542	274.221	65.922
fagus	M72	5	M72_3	M720002-1.tiff:0253-0489	31.672	24.907	525.047	102.926
fagus	M72	6	M72_1	M720004-1.tiff:0179-0464	17.935	16.801	402.057	87.312
fagus	M72	6	M72_2	M720004-1.tif:0763-0545	11.649	12.435	274.221	65.922
fagus	M72	6	M72_3	M720002-1.tiff:0291-0474	14.895	14.256	525.047	102.926
fagus	M72	7	M72_1	M720004-1.tiff:0215-0447	11.794	12.389	402.057	87.312
fagus	M72	7	M72_2	M720004-1.tif:0804-0515	13.053	13.112	274.221	65.922
fagus	M72	7	M72_3	M720002-1.tiff:0277-0531	14.055	14.625	525.047	102.926
fagus	M72	8	M72_1	M720004-1.tiff:0230-0487	10.977	12.284	402.057	87.312
fagus	M72	8	M72_2	M720004-1.tif:0833-0559	26.547	23.096	274.221	65.922
fagus	M72	8	M72_3	M720002-1.tiff:0311-0526	21.166	17.608	525.047	102.926
fagus	M72	9	M72_1	M720004-1.tiff:0261-0469	19.079	18.012	402.057	87.312
fagus	M72	9	M72_2	M720004-1.tif:0786-0588	19.512	17.401	274.221	65.922
fagus	M72	9	M72_3	M720002-1.tiff:0337-0472	16.421	15.052	525.047	102.926
fagus	M72	10	M72_1	M720004-1.tiff:0295-0480	12.274	13.142	402.057	87.312
fagus	M72	10	M72_2	M720004-1.tif:0744-0596	15.11	14.528	274.221	65.922
fagus	M72	10	M72_3	M720002-1.tiff:0356-0515	23.837	20.325	525.047	102.926
fagus	M72	11	M72_1	M720004-1.tiff:0323-0462	7.065	10.158	402.057	87.312
fagus	M72	11	M72_2	M720004-1.tif:0679-0497	15.359	14.291	274.221	65.922
fagus	M72	11	M72_3	M720002-1.tiff:0392-0515	28.645	24.284	525.047	102.926
fagus	M72	12	M72_1	M720004-1.tiff:0353-0475	14.773	14.533	402.057	87.312
fagus	M72	12	M72_3	M720002-1.tiff:0442-0511	26.495	24.719	525.047	102.926
fagus	M72	13	M72_1	M720004-1.tiff:0323-0543	18.829	16.48	402.057	87.312
fagus	M72	13	M72_3	M720002-1.tiff:0480-0486	12.046	12.982	525.047	102.926
fagus	M72	14	M72_1	M720004-1.tiff:0275-0544	15.494	14.224	402.057	87.312
fagus	M72	14	M72_3	M720002-1.tiff:0472-0547	16.523	16.726	525.047	102.926
fagus	M72	15	M72_1	M720004-1.tiff:0221-0531	16.888	15.497	402.057	87.312
fagus	M72	15	M72_3	M720002-1.tiff:0419-0545	12.453	13.844	525.047	102.926
fagus	M72	16	M72_1	M720004-1.tiff:0092-0439	14.677	13.903	402.057	87.312
fagus	M73	1	M73_3	M730005-1.tif:0437-0431	20.194	16.906	311.796	76.188
fagus	M73	2	M73_2	M730002-1.tiff:0407-0510	46.657	37.934	791.827	123.587
fagus	M73	2	M73_3	M730005-1.tif:0474-0423	18.259	15.665	311.796	76.188
fagus	M73	3	M73_1	M730001-1.tiff:0305-0526	32.218	24.239	734.056	124.094
fagus	M73	3	M73_2	M730002-1.tiff:0427-0513	38.367	29.68	791.827	123.587
fagus	M73	3	M73_3	M730005-1.tif:0494-0465	14.117	13.839	311.796	76.188
fagus	M73	4	M73_1	M730001-1.tiff:0341-0535	36.26	26.27	734.056	124.094
fagus	M73	4	M73_2	M730002-1.tiff:0444-0533	21.137	19.594	791.827	123.587
fagus	M73	4	M73_3	M730005-1.tif:0515-0430	15.943	15.441	311.796	76.188
fagus	M73	5	M73_1	M730001-1.tiff:0376-0532	38.857	26.165	734.056	124.094
fagus	M73	5	M73_2	M730002-1.tiff:0450-0489	17.708	16.042	791.827	123.587
fagus	M73	5	M73_3	M730005-1.tif:0544-0424	14.839	15.224	311.796	76.188
fagus	M73	6	M73_1	M730001-1.tiff:0409-0521	32.469	22.887	734.056	124.094
fagus	M73	6	M73_2	M730002-1.tiff:0465-0526	29.253	23.715	791.827	123.587
fagus	M73	6	M73_3	M730005-1.tif:0569-0457	13.613	13.551	311.796	76.188
fagus	M73	7	M73_1	M730001-1.tiff:0442-0494	21.833	17.118	734.056	124.094
fagus	M73	7	M73_2	M730002-1.tiff:0483-0511	53.254	38.36	791.827	123.587
fagus	M73	7	M73_3	M730005-1.tif:0577-0415	13.422	13.363	311.796	76.188
fagus	M73	8	M73_1	M730001-1.tiff:0456-0543	25.27	18.709	734.056	124.094
fagus	M73	8	M73_2	M730002-1.tiff:0517-0523	27.43	23.254	791.827	123.587
fagus	M73	8	M73_3	M730005-1.tif:0602-0458	12.414	12.98	311.796	76.188
fagus	M73	9	M73_1	M730001-1.tiff:0489-0514	32.956	22.344	734.056	124.094
fagus	M73	9	M73_2	M730002-1.tiff:0500-0499	29.947	23.205	791.827	123.587
fagus	M73	9	M73_3	M730005-1.tif:0615-0412	18.464	16.08	311.796	76.188
fagus	M73	10	M73_1	M730001-1.tiff:0530-0509	30.286	21.212	734.056	124.094
fagus	M73	10	M73_2	M730002-1.tiff:0534-0500	26.085	22.256	791.827	123.587
fagus	M73	11	M73_1	M730001-1.tiff:0568-0546	24.459	18.849	734.056	124.094
fagus	M73	11	M73_2	M730002-1.tiff:0552-0515	36.414	28.932	791.827	123.587
fagus	M73	12	M73_1	M730001-1.tiff:0576-0490	22.187	17.482	734.056	124.094
fagus	M73	12	M73_2	M730002-1.tiff:0573-0513	36.892	29.146	791.827	123.587
fagus	M73	13	M73_1	M730001-1.tiff:0607-0534	20.564	16.682	734.056	124.094
fagus	M73	13	M73_2	M730002-1.tiff:0594-0513	39.843	28.858	791.827	123.587
fagus	M73	14	M73_1	M730001-1.tiff:0624-0496	22.128	17.802	734.056	124.094
fagus	M73	15	M73_1	M730001-1.tiff:0662-0514	21.567	17.542	734.056	124.094
fagus	M76	2	M76_1	M760006-1.tif:0611-0605	43.335	28.038	813.697	122.608
fagus	M76	2	M76_2	M760007-1.tif:0475-0508	38.404	26.139	572.325	104.447
fagus	M76	2	M76_3	M760001-1.tif:0263-0391	31.042	27.924	344.423	76.78
fagus	M76	3	M76_1	M760006-1.tif:0635-0675	24.212	18.138	813.697	122.608
fagus	M76	3	M76_2	M760007-1.tif:0516-0508	36.831	28.85	572.325	104.447
fagus	M76	3	M76_3	M760001-1.tif:0316-0335	12.875	14.043	344.423	76.78
fagus	M76	4	M76_1	M760006-1.tif:0657-0602	31.636	22.132	813.697	122.608
fagus	M76	4	M76_2	M760007-1.tif:0550-0494	27.165	22.661	572.325	104.447
fagus	M76	4	M76_3	M760001-1.tif:0308-0452	17.408	16.616	344.423	76.78
fagus	M76	5	M76_1	M760006-1.tif:0686-0673	28.121	19.765	813.697	122.608
fagus	M76	5	M76_2	M760007-1.tif:0589-0486	25.872	20.326	572.325	104.447
fagus	M76	5	M76_3	M760001-1.tif:0363-0390	28.19	26.69	344.423	76.78
fagus	M76	6	M76_1	M760006-1.tif:0703-0602	30.202	21.207	813.697	122.608
fagus	M76	6	M76_2	M760007-1.tif:0569-0560	24.234	18.071	572.325	104.447
fagus	M76	6	M76_3	M760001-1.tif:0422-0347	13.191	13.916	344.423	76.78
fagus	M76	7	M76_1	M760006-1.tif:0735-0674	25.801	18.716	813.697	122.608
fagus	M76	7	M76_2	M760007-1.tif:0620-0526	49.158	32.05	572.325	104.447
fagus	M76	7	M76_3	M760001-1.tif:0410-0461	14.028	15.095	344.423	76.78
fagus	M76	8	M76_1	M760006-1.tif:0748-0611	31.819	21.275	813.697	122.608
fagus	M76	8	M76_2	M760007-1.tif:0666-0528	48.124	30.804	572.325	104.447
fagus	M76	8	M76_3	M760001-1.tif:0474-0418	34.306	28.724	344.423	76.78
fagus	M76	9	M76_1	M760006-1.tif:0797-0624	32.691	21.339	813.697	122.608
fagus	M76	9	M76_2	M760007-1.tif:0707-0528	37.822	26.418	572.325	104.447
fagus	M76	9	M76_3	M760001-1.tif:0525-0418	36.269	29.698	344.423	76.78
fagus	M76	10	M76_1	M760006-1.tif:0785-0691	24.803	18.583	813.697	122.608
fagus	M76	10	M76_2	M760007-1.tif:0749-0534	33.426	25.758	572.325	104.447
fagus	M76	10	M76_3	M760001-1.tif:0596-0367	14.258	14.985	344.423	76.78
fagus	M76	11	M76_1	M760006-1.tif:0844-0619	23.115	17.936	813.697	122.608
fagus	M76	11	M76_2	M760007-1.tif:0797-0513	18.448	16.022	572.325	104.447
fagus	M76	11	M76_3	M760001-1.tif:0588-0477	25.156	20.239	344.423	76.78
fagus	M76	12	M76_1	M760006-1.tif:0836-0684	32.297	21.487	813.697	122.608
fagus	M76	12	M76_2	M760007-1.tif:0785-0567	20.808	16.878	572.325	104.447
fagus	M76	13	M76_1	M760006-1.tif:0882-0695	34.42	21.824	813.697	122.608
fagus	M76	14	M76_1	M760006-1.tif:0889-0631	25.45	18.801	813.697	122.608
fagus	M76	15	M76_1	M760006-1.tif:0929-0671	60.784	34.689	813.697	122.608
fagus	M77	2	M77_1	M770003-1.tif:0309-0435	11.849	12.494	414.999	101.889
fagus	M77	2	M77_2	M770005-1.tif:0125-0463	29.454	23.151	542.828	106.219
fagus	M77	2	M77_3	M770009-1.tiff:0320-0486	15.04	14.062	485.32	114.43
fagus	M77	3	M77_1	M770003-1.tif:0325-0493	18.438	17.626	414.999	101.889
fagus	M77	3	M77_2	M770005-1.tif:0171-0437	10.232	11.69	542.828	106.219
fagus	M77	3	M77_3	M770009-1.tiff:0363-0478	14.96	14.443	485.32	114.43
fagus	M77	4	M77_1	M770003-1.tif:0372-0477	22.025	22.109	414.999	101.889
fagus	M77	4	M77_2	M770005-1.tif:0173-0492	16.505	16.028	542.828	106.219
fagus	M77	4	M77_3	M770009-1.tiff:0406-0476	20.703	17.94	485.32	114.43
fagus	M77	5	M77_1	M770003-1.tif:0412-0446	7.648	10.502	414.999	101.889
fagus	M77	5	M77_2	M770005-1.tif:0211-0493	14.78	14.976	542.828	106.219
fagus	M77	5	M77_3	M770009-1.tiff:0446-0446	11.204	12.263	485.32	114.43
fagus	M77	6	M77_1	M770003-1.tif:0445-0476	16.912	18.119	414.999	101.889
fagus	M77	6	M77_2	M770005-1.tif:0222-0443	10.279	11.874	542.828	106.219
fagus	M77	6	M77_3	M770009-1.tiff:0449-0495	8.526	10.968	485.32	114.43
fagus	M77	7	M77_1	M770003-1.tif:0401-0509	9.434	11.916	414.999	101.889
fagus	M77	7	M77_2	M770005-1.tif:0265-0447	15.158	15.002	542.828	106.219
fagus	M77	7	M77_3	M770009-1.tiff:0489-0470	23.204	20.067	485.32	114.43
fagus	M77	8	M77_1	M770003-1.tif:0473-0512	7.98	10.419	414.999	101.889
fagus	M77	8	M77_2	M770005-1.tif:0312-0471	23.322	21.48	542.828	106.219
fagus	M77	8	M77_3	M770009-1.tiff:0525-0442	17.148	15.64	485.32	114.43
fagus	M77	9	M77_1	M770003-1.tif:0495-0453	12.774	13.567	414.999	101.889
fagus	M77	9	M77_2	M770005-1.tif:0281-0504	12.382	13.668	542.828	106.219
fagus	M77	9	M77_3	M770009-1.tiff:0558-0489	12.684	13.199	485.32	114.43
fagus	M77	10	M77_1	M770003-1.tif:0513-0516	6.144	9.162	414.999	101.889
fagus	M77	10	M77_2	M770005-1.tif:0357-0500	13.811	14.237	542.828	106.219
fagus	M77	10	M77_3	M770009-1.tiff:0567-0434	11.397	12.527	485.32	114.43
fagus	M77	11	M77_1	M770003-1.tif:0537-0459	11.397	13.084	414.999	101.889
fagus	M77	11	M77_2	M770005-1.tif:0422-0488	14.284	15.283	542.828	106.219
fagus	M77	11	M77_3	M770009-1.tiff:0605-0459	26.437	22.622	485.32	114.43
fagus	M77	12	M77_1	M770003-1.tif:0572-0473	16.107	17.13	414.999	101.889
fagus	M77	12	M77_2	M770005-1.tif:0453-0469	20.853	20.589	542.828	106.219
fagus	M77	12	M77_3	M770009-1.tiff:0643-0447	19.448	18.561	485.32	114.43
fagus	M77	13	M77_1	M770003-1.tif:0594-0507	7.485	10.3	414.999	101.889
fagus	M77	13	M77_2	M770005-1.tif:0388-0468	21.432	20.416	542.828	106.219
fagus	M77	13	M77_3	M770009-1.tiff:0682-0459	27.515	23.353	485.32	114.43
fagus	M77	14	M77_1	M770003-1.tif:0635-0463	10.275	12.035	414.999	101.889
fagus	M77	14	M77_2	M770005-1.tif:0345-0447	11.732	12.95	542.828	106.219
fagus	M77	14	M77_3	M770009-1.tiff:0723-0453	30.587	24.359	485.32	114.43
fagus	M77	15	M77_1	M770003-1.tif:0634-0506	5.699	8.778	414.999	101.889
fagus	M77	15	M77_2	M770005-1.tif:0246-0500	13.552	14.602	542.828	106.219
fagus	M77	15	M77_3	M770009-1.tiff:0766-0484	14.711	14.507	485.32	114.43
fagus	M77	16	M77_1	M770003-1.tif:0671-0492	5.614	8.744	414.999	101.889
fagus	M77	16	M77_3	M770009-1.tiff:0768-0417	11.501	12.635	485.32	114.43
[truncated: 521 more rows]
