# Supplementary material for: Xylem vessel anatomy and hydraulic function scale in concert along the tip-to-base axis of an angiosperm tree
Source: AoB Plants. 2025 Dec 10;17(6):plaf072. doi: 10.1093/aobpla/plaf072 (PMC12741662; doi:10.1093/aobpla/plaf072)
Supplement: plaf072_Supplementary_Data [file plaf072_supplementary_data.zip › fagus_vessel_length_SI.csv]

species	sample	slope	r2	total_points	lmode	lmean	int
fagus	M100	-16.63156594	0.983756442	10	0.060126629	0.120253259	-20.00391493
fagus	M101	-12.16991572	0.991022341	10	0.082169838	0.164339676	-20.64347094
fagus	M102	-12.05146508	0.949777732	5	0.082977463	0.165954926	-20.34811497
fagus	M23	-30.73570057	0.975636898	12	0.032535455	0.06507091	-22.51233339
fagus	M24	-31.84206524	0.987146467	9	0.031404998	0.062809996	-21.39977316
fagus	M25	-24.78749066	0.961051561	9	0.04034293	0.08068586	-24.26956329
fagus	M27	-36.71963911	0.966096815	11	0.027233383	0.054466766	-23.2698331
fagus	M28	-66.35962453	0.996642396	9	0.015069404	0.030138808	-22.2070946
fagus	M29	-79.11491533	0.960480924	9	0.012639842	0.025279683	-22.73314743
fagus	M31	-29.9864176	0.976215856	9	0.033348432	0.066696863	-19.89687447
fagus	M32	-39.78692595	0.998291799	9	0.025133884	0.050267769	-19.4482501
fagus	M33	-31.05956414	0.968999896	14	0.032196202	0.064392404	-23.41247456
fagus	M34	-65.61029911	0.982647935	9	0.01524151	0.030483019	-21.86488504
fagus	M35	-43.54742825	0.980110345	10	0.022963469	0.045926937	-21.74506325
fagus	M36	-31.86897735	0.975186781	10	0.031378478	0.062756956	-21.59283014
fagus	M37	-56.73475277	0.963214992	5	0.017625881	0.035251762	-20.83228986
fagus	M38	-46.8712545	0.961831982	8	0.021335038	0.042670076	-21.27054904
fagus	M39	-31.35116376	0.990202896	11	0.031896743	0.063793485	-20.77601814
fagus	M40	-64.60124384	0.906670375	5	0.015479578	0.030959156	-22.28898353
fagus	M41	-27.90024812	0.997241767	8	0.035841975	0.07168395	-20.00108103
fagus	M42	-30.75309625	0.984450703	9	0.032517051	0.065034102	-18.44767645
fagus	M43	-29.29893249	0.986362899	7	0.034130936	0.068261873	-21.26154255
fagus	M44	-26.89939803	0.985407821	9	0.037175553	0.074351106	-20.68623706
fagus	M45	-62.66046199	0.961731816	8	0.015959027	0.031918054	-23.07180231
fagus	M46	-28.39504897	0.976527791	9	0.035217407	0.070434814	-24.18068647
fagus	M47	-33.59142797	0.980258101	11	0.0297695	0.059538999	-20.90406199
fagus	M48	-38.43206017	0.974156547	11	0.026019943	0.052039885	-21.01422412
fagus	M49	-42.71758775	0.992217498	8	0.023409562	0.046819123	-20.91670538
fagus	M50	-49.22042894	0.97063924	9	0.020316767	0.040633535	-21.26580957
fagus	M51	-117.1748416	0.985142352	9	0.008534255	0.01706851	-21.0497102
fagus	M52	-101.3831807	0.993407315	7	0.009863569	0.019727138	-22.266651
fagus	M53	-28.45343704	0.970002183	9	0.035145139	0.070290278	-23.90450951
fagus	M54	-24.3387367	0.864991216	5	0.041086767	0.082173534	-23.43703419
fagus	M55	-33.35640004	0.921425068	5	0.029979254	0.059958509	-23.08411915
fagus	M56	-65.38788457	0.975061951	6	0.015293353	0.030586706	-22.37631722
fagus	M57	-36.7139269	0.99079432	8	0.02723762	0.054475241	-21.50854525
fagus	M58	-34.70511562	0.961044716	10	0.028814196	0.057628392	-22.39312219
fagus	M60	-44.88445601	0.971645013	9	0.022279428	0.044558856	-21.54504454
fagus	M61	-35.39894119	0.99496387	9	0.028249433	0.056498865	-21.80689286
fagus	M62	-29.47494838	0.987122647	9	0.033927116	0.067854232	-21.73660393
fagus	M63	-49.48220557	0.926391798	5	0.020209285	0.04041857	-20.02514728
fagus	M64	-40.82123351	0.976202765	7	0.024497055	0.04899411	-20.35509612
fagus	M65	-23.89579268	0.985372028	9	0.041848371	0.083696742	-21.4619113
fagus	M66	-29.5897114	0.974911193	9	0.033795531	0.067591061	-20.84608475
fagus	M67	-34.55953069	0.986316085	9	0.028935578	0.057871156	-19.92057371
fagus	M68	-42.42625099	0.971298434	9	0.023570313	0.047140625	-24.04027416
fagus	M69	-39.91417678	0.977494259	9	0.025053755	0.05010751	-22.92017503
fagus	M70	-41.57394607	0.965108451	9	0.024053526	0.048107052	-23.21993789
fagus	M71	-49.51529986	0.969667926	11	0.020195778	0.040391556	-22.33727412
fagus	M72	-67.08835315	0.99565228	11	0.014905717	0.029811434	-22.45544711
fagus	M73	-40.23769572	0.975493498	11	0.024852318	0.049704636	-23.45424522
fagus	M74	-64.53576874	0.898627644	5	0.015495283	0.030990566	-22.36759146
fagus	M76	-50.20322441	0.976095803	10	0.019919039	0.039838079	-21.55362453
fagus	M77	-51.03799557	0.964137125	9	0.019593246	0.039186492	-22.42966912
fagus	M78	-39.60774386	0.971419659	11	0.025247588	0.050495176	-22.5586984
fagus	M79	-34.15175092	0.972611475	11	0.029281076	0.058562151	-22.69730515
fagus	M80	-44.76582949	0.978635569	12	0.022338467	0.044676934	-23.04355495
fagus	M81	-54.70038908	0.974762597	6	0.018281406	0.036562811	-22.09608437
fagus	M82	-52.78842436	0.87777473	5	0.018943547	0.037887094	-23.64905605
fagus	M83	-77.91141021	0.944677999	5	0.01283509	0.025670181	-22.7285922
fagus	M84	-34.7734408	0.975593569	9	0.02875758	0.05751516	-22.35132176
fagus	M85	-34.6688423	0.973835332	9	0.028844344	0.057688687	-21.06641705
fagus	M86	-21.4667163	0.985089613	9	0.046583743	0.093167486	-22.19293891
fagus	M87	-27.73822582	0.99452505	9	0.036051332	0.072102665	-20.63803869
fagus	M88	-30.98500065	0.975484335	6	0.03227368	0.06454736	-19.65850906
fagus	M89	-20.51953903	0.972852229	9	0.048734038	0.097468077	-21.16681542
fagus	M90	-38.30382129	0.978629322	9	0.026107056	0.052214112	-22.11670623
fagus	M91	-23.90234195	0.927153686	5	0.041836905	0.083673809	-21.68809797
fagus	M92	-38.63618742	0.971193207	6	0.025882471	0.051764942	-22.3895128
fagus	M94	-38.31073257	0.878328245	5	0.026102346	0.052204692	-22.89959575
fagus	M95	-48.74186243	0.977163576	9	0.020516245	0.04103249	-22.73838384
fagus	M96	-34.5324238	0.960665589	8	0.028958292	0.057916583	-22.59002111
fagus	M97	-25.70196015	0.967918193	8	0.038907538	0.077815077	-21.44902078
fagus	M99	-25.68477586	0.96218651	9	0.038933569	0.077867139	-21.72065719
